# Supplementary material for: F2R and MXRA5: the metabolic obesity-derived biomarkers for immunosuppression and poor survival in triple-negative breast cancer
Source: Discov Oncol. 2026 Apr 12;17:782. doi: 10.1007/s12672-026-04963-9 (PMC13201692; doi:10.1007/s12672-026-04963-9)
Supplement: Supplementary file 1 — Supplementary Material 1. [file 12672_2026_4963_MOESM1_ESM.zip]

Archive with 19 entries (18 files):
- 12672_2026_4963_MOESM1_ESM/
- 12672_2026_4963_MOESM1_ESM/Figure  S3.pdf
- 12672_2026_4963_MOESM1_ESM/Figure  S7.pdf
- 12672_2026_4963_MOESM1_ESM/Figure S1.pdf
- 12672_2026_4963_MOESM1_ESM/Figure S2.pdf
- 12672_2026_4963_MOESM1_ESM/Figure S4.pdf
- 12672_2026_4963_MOESM1_ESM/Figure S5.pdf
- 12672_2026_4963_MOESM1_ESM/Figure S6.pdf
- 12672_2026_4963_MOESM1_ESM/Supplementary Table 1.xlsx
- 12672_2026_4963_MOESM1_ESM/Supplementary Table 10.xlsx
- 12672_2026_4963_MOESM1_ESM/Supplementary Table 11.xlsx
- 12672_2026_4963_MOESM1_ESM/Supplementary Table 2.xlsx
- 12672_2026_4963_MOESM1_ESM/Supplementary Table 3.xlsx
- 12672_2026_4963_MOESM1_ESM/Supplementary Table 4.xlsx
- 12672_2026_4963_MOESM1_ESM/Supplementary Table 5.xlsx
- 12672_2026_4963_MOESM1_ESM/Supplementary Table 6.xlsx
- 12672_2026_4963_MOESM1_ESM/Supplementary Table 7.xlsx
- 12672_2026_4963_MOESM1_ESM/Supplementary Table 8.xlsx
- 12672_2026_4963_MOESM1_ESM/Supplementary Table 9.xlsx
