# Supplementary material for: F2R and MXRA5: the metabolic obesity-derived biomarkers for immunosuppression and poor survival in triple-negative breast cancer
Source: Discov Oncol. 2026 Apr 12;17:782. doi: 10.1007/s12672-026-04963-9 (PMC13201692; doi:10.1007/s12672-026-04963-9)
Supplement: Supplementary file 1 — Supplementary Material 1. [file 12672_2026_4963_MOESM1_ESM.zip › 12672_2026_4963_MOESM1_ESM/Supplementary Table 1.xlsx]

## Sheet: YT-RGs
Gene Symbol
NDRG1
STMN1
TSPAN3
TGM2
DUSP1
THBS1
ITGB5
DAB2
CCN1
TOP2A
PHGDH
FSCN1
MARCKS
SGK1
HEXB
BIRC5
GAS6
TK1
CRIM1
SERPINE1
AXL
ITGB2
CDC20
AMOTL2
ETV5
GGH
SCHIP1
CDKN2C
FGF2
EMP2
ANKRD1
HMMR
FSTL1
DUT
DDAH1
CCN2
CENPF
GADD45B
SLIT2
TGFB2
PMP22
DLC1
GLS
BICC1
FLNA
TNNT2
COL4A3
MDFIC
LHFPL6
CAVIN2
TNS1
PDLIM2
SHCBP1
SH2D4A
ECT2
ASAP1
AGFG2
