# Supplementary material for: F2R and MXRA5: the metabolic obesity-derived biomarkers for immunosuppression and poor survival in triple-negative breast cancer
Source: Discov Oncol. 2026 Apr 12;17:782. doi: 10.1007/s12672-026-04963-9 (PMC13201692; doi:10.1007/s12672-026-04963-9)
Supplement: Supplementary file 1 — Supplementary Material 1. [file 12672_2026_4963_MOESM1_ESM.zip › 12672_2026_4963_MOESM1_ESM/Supplementary Table 10.xlsx]

## Sheet: drug
Gene	Drug
F2R	anisomycin
F2R	carmustine
F2R	cephaeline
F2R	emetine
F2R	thapsigargin
F2R	tretinoin
F2R	quercetin
F2R	etoposide
F2R	nicotinic_acid
F2R	progesterone
F2R	docetaxel
F2R	thalidomide
F2R	Medroxyprogesterone_acetate
F2R	cyclosporin_A
F2R	mitomycin_C
F2R	Clopidogrelum_[Latin]
F2R	aspirin
F2R	trichostatin_A
F2R	Decitabine
F2R	tamoxifen
F2R	dexamethasone
F2R	QUINOLINE
F2R	scriptaid
F2R	SELENIUM
F2R	VITAMIN_E
F2R	Fulvestrant
F2R	VALPROIC_ACID
F2R	enoxaparin
F2R	raloxifene
F2R	Bivalirudin
F2R	COUMESTROL
F2R	Lenalidomide
F2R	Vorapaxar
F2R	SCH_205831
MXRA5	progesterone
MXRA5	Retinoic_acid
MXRA5	trichostatin_A
MXRA5	estradiol
MXRA5	17_Ethynyl_estradiol
MXRA5	VALPROIC_ACID
MXRA5	troglitazone
MXRA5	testosterone_enanthate
