# Supplementary material for: F2R and MXRA5: the metabolic obesity-derived biomarkers for immunosuppression and poor survival in triple-negative breast cancer
Source: Discov Oncol. 2026 Apr 12;17:782. doi: 10.1007/s12672-026-04963-9 (PMC13201692; doi:10.1007/s12672-026-04963-9)
Supplement: Supplementary file 1 — Supplementary Material 1. [file 12672_2026_4963_MOESM1_ESM.zip › 12672_2026_4963_MOESM1_ESM/Supplementary Table 2.xlsx]

## Sheet: GO_enrichment
ONTOLOGY	ID	Description	GeneRatio	BgRatio	pvalue	p.adjust	qvalue	geneID	Count
BP	GO:0030198	extracellular matrix organization	45896	321/18870	1.07704423747336e-08	3.38391800317366e-06	2.16577098784764e-06	OLFML2B/FAP/COL3A1/COL5A2/SFRP2/TGFBI/COL12A1/LOXL2	8
BP	GO:0043062	extracellular structure organization	45896	322/18870	1.10348460827783e-08	3.38391800317366e-06	2.16577098784764e-06	OLFML2B/FAP/COL3A1/COL5A2/SFRP2/TGFBI/COL12A1/LOXL2	8
BP	GO:0045229	external encapsulating structure organization	45896	323/18870	1.1304848562941e-08	3.38391800317366e-06	2.16577098784764e-06	OLFML2B/FAP/COL3A1/COL5A2/SFRP2/TGFBI/COL12A1/LOXL2	8
BP	GO:0030199	collagen fibril organization	45804	65/18870	3.15654762038278e-08	7.08644940775935e-06	4.53546052823421e-06	COL3A1/COL5A2/SFRP2/COL12A1/LOXL2	5
BP	GO:0035987	endodermal cell differentiation	45774	49/18870	6.73828571750472e-07	0.000121019611486385	7.74548210896332e-05	COL5A2/FN1/COL12A1/COL6A1	4
BP	GO:0001704	formation of primary germ layer	45804	128/18870	9.50886489331008e-07	0.000142316011236541	9.10849163464439e-05	COL5A2/FN1/SFRP2/COL12A1/COL6A1	5
BP	GO:0001706	endoderm formation	45774	58/18870	1.33750503770859e-06	0.000171582789123188	0.000109816203096074	COL5A2/FN1/COL12A1/COL6A1	4
BP	GO:0001503	ossification	45865	444/18870	2.2498717792276e-06	0.000252548107218298	0.000161635525191877	COL5A2/SPP1/SFRP2/VCAN/CTHRC1/CDH11/COL6A1	7
BP	GO:0030193	regulation of blood coagulation	45774	68/18870	2.54240283495721e-06	0.000253675305087953	0.000162356952969198	FAP/SERPINE2/F2R/SERPINE1	4
BP	GO:1900046	regulation of hemostasis	45774	70/18870	2.85684375219529e-06	0.000256544568947137	0.000164193335652487	FAP/SERPINE2/F2R/SERPINE1	4
BP	GO:0050818	regulation of coagulation	45774	73/18870	3.38139423501829e-06	0.000276044729367857	0.000176673804049759	FAP/SERPINE2/F2R/SERPINE1	4
BP	GO:1903034	regulation of response to wounding	45804	173/18870	4.19054314233306e-06	0.000313592311817924	0.000200704961027531	FAP/SERPINE2/SPP1/F2R/SERPINE1	5
BP	GO:0007492	endoderm development	45774	83/18870	5.6534342470219e-06	0.000390521842601974	0.000249941303552547	COL5A2/FN1/COL12A1/COL6A1	4
BP	GO:0007369	gastrulation	45804	197/18870	7.89432409005144e-06	0.000506364502347585	0.000324082778433691	COL5A2/FN1/SFRP2/COL12A1/COL6A1	5
BP	GO:1903035	negative regulation of response to wounding	45774	97/18870	1.0514908957654e-05	0.00062949254959822	0.000402887037956427	FAP/SERPINE2/SPP1/SERPINE1	4
BP	GO:0007596	blood coagulation	45804	224/18870	1.47054896658522e-05	0.000825345607495955	0.000528236668260217	FAP/COL3A1/SERPINE2/F2R/SERPINE1	5
BP	GO:0050817	coagulation	45804	229/18870	1.63578683298449e-05	0.0008510042036069	0.000544658651001486	FAP/COL3A1/SERPINE2/F2R/SERPINE1	5
BP	GO:0007599	hemostasis	45804	231/18870	1.70579907181784e-05	0.0008510042036069	0.000544658651001486	FAP/COL3A1/SERPINE2/F2R/SERPINE1	5
BP	GO:0007160	cell-matrix adhesion	45804	239/18870	2.00957353432883e-05	0.000949787912540677	0.000607882077420244	COL3A1/FN1/SERPINE1/THY1/CDH11	5
BP	GO:0002062	chondrocyte differentiation	45774	116/18870	2.13302638491691e-05	0.000957728846827692	0.000612964424297174	COL3A1/SFRP2/TGFBI/LOXL2	4
BP	GO:0042060	wound healing	45835	423/18870	2.43094504461418e-05	0.00103951840479216	0.00066531127536809	FAP/COL3A1/FN1/SERPINE2/F2R/SERPINE1	6
BP	GO:0001649	osteoblast differentiation	45804	257/18870	2.84732443849517e-05	0.00116222606625848	0.000743846480104481	SPP1/SFRP2/VCAN/CTHRC1/COL6A1	5
BP	GO:0061041	regulation of wound healing	45774	133/18870	3.64998326530308e-05	0.00142508042271399	0.000912078198103196	FAP/SERPINE2/F2R/SERPINE1	4
BP	GO:0030195	negative regulation of blood coagulation	45743	48/18870	4.32843541131663e-05	0.0016195562497343	0.0010365463748153	FAP/SERPINE2/SERPINE1	3
BP	GO:1900047	negative regulation of hemostasis	45743	49/18870	4.60633014310847e-05	0.00165459378740456	0.00105897105605778	FAP/SERPINE2/SERPINE1	3
BP	GO:0050819	negative regulation of coagulation	45743	52/18870	5.50961281928014e-05	0.00190293550450522	0.00121791441268298	FAP/SERPINE2/SERPINE1	3
BP	GO:0048771	tissue remodeling	45774	184/18870	0.000128839510643159	0.00427441516397219	0.00273570587214725	GPR137B/SPP1/F2R/CTHRC1	4
BP	GO:0031589	cell-substrate adhesion	45804	356/18870	0.000133277978386661	0.00427441516397219	0.00273570587214725	COL3A1/FN1/SERPINE1/THY1/CDH11	5
BP	GO:0050878	regulation of body fluid levels	45804	365/18870	0.000149780027094519	0.00455874989690992	0.0029176854339618	FAP/COL3A1/SERPINE2/F2R/SERPINE1	5
BP	GO:0090177	establishment of planar polarity involved in neural tube closure	45715	13/18870	0.000152296767157347	0.00455874989690992	0.0029176854339618	SFRP2/CTHRC1	2
BP	GO:0061045	negative regulation of wound healing	45743	75/18870	0.000164691683766246	0.00465071257161531	0.00297654327054502	FAP/SERPINE2/SERPINE1	3
BP	GO:0030336	negative regulation of cell migration	45804	373/18870	0.000165726951327049	0.00465071257161531	0.00297654327054502	COL3A1/SFRP2/SERPINE1/THY1/CDH11	5
BP	GO:0070571	negative regulation of neuron projection regeneration	45715	14/18870	0.000177522734550399	0.00483077017049269	0.00309178351082992	SPP1/THY1	2
BP	GO:2000146	negative regulation of cell motility	45804	388/18870	0.000199108235170082	0.00508669382096471	0.00325557944701293	COL3A1/SFRP2/SERPINE1/THY1/CDH11	5
BP	GO:0051216	cartilage development	45774	207/18870	0.000202535425033062	0.00508669382096471	0.00325557944701293	COL3A1/SFRP2/TGFBI/LOXL2	4
BP	GO:0050767	regulation of neurogenesis	45804	390/18870	0.000203920910417294	0.00508669382096471	0.00325557944701293	FN1/SERPINE2/SPP1/VCAN/THY1	5
BP	GO:0042249	establishment of planar polarity of embryonic epithelium	45715	16/18870	0.000233682895244571	0.00563879818170621	0.00360893659267564	SFRP2/CTHRC1	2
BP	GO:0071230	cellular response to amino acid stimulus	45743	85/18870	0.000238612840651265	0.00563879818170621	0.00360893659267564	COL3A1/COL5A2/COL6A1	3
BP	GO:0046849	bone remodeling	45743	89/18870	0.000273309280602749	0.00629312138413509	0.00402771571414577	GPR137B/SPP1/CTHRC1	3
BP	GO:0040013	negative regulation of locomotion	45804	423/18870	0.000296955930855566	0.0063591249301493	0.00406995922149985	COL3A1/SFRP2/SERPINE1/THY1/CDH11	5
BP	GO:0010755	regulation of plasminogen activation	45715	18/18870	0.000297420096955758	0.0063591249301493	0.00406995922149985	SERPINE2/SERPINE1	2
BP	GO:0051917	regulation of fibrinolysis	45715	18/18870	0.000297420096955758	0.0063591249301493	0.00406995922149985	FAP/SERPINE1	2
BP	GO:0071229	cellular response to acid chemical	45743	94/18870	0.000321064634515353	0.00670502422778575	0.0042913412593729	COL3A1/COL5A2/COL6A1	3
BP	GO:0007044	cell-substrate junction assembly	45743	95/18870	0.000331218477123013	0.00675986801037421	0.0043264423088317	FN1/THY1/CDH11	3
BP	GO:0010975	regulation of neuron projection development	45804	453/18870	0.000406828459338197	0.00796754684716774	0.00509937941455115	FN1/SPP1/SFRP2/ENC1/THY1	5
BP	GO:0150115	cell-substrate junction organization	45743	102/18870	0.000408137143618837	0.00796754684716774	0.00509937941455115	FN1/THY1/CDH11	3
BP	GO:0032963	collagen metabolic process	45743	106/18870	0.000456834275044936	0.00866214882721099	0.00554393770912812	FAP/F2R/RCN3	3
BP	GO:0051960	regulation of nervous system development	45804	466/18870	0.00046301018230081	0.00866214882721099	0.00554393770912812	FN1/SERPINE2/SPP1/VCAN/THY1	5
BP	GO:0007229	integrin-mediated signaling pathway	45743	111/18870	0.000522762663130313	0.00958042594879634	0.00613165228934803	COL3A1/FN1/THY1	3
BP	GO:0001894	tissue homeostasis	45774	279/18870	0.000627758419362694	0.0110534717762294	0.00707442924606875	GPR137B/COL3A1/SPP1/F2R	4
BP	GO:0060249	anatomical structure homeostasis	45774	279/18870	0.000627758419362694	0.0110534717762294	0.00707442924606875	GPR137B/COL3A1/SPP1/F2R	4
BP	GO:0031639	plasminogen activation	45715	27/18870	0.000676919087135303	0.0113055659521978	0.00723577424674715	SERPINE2/SERPINE1	2
BP	GO:0042730	fibrinolysis	45715	27/18870	0.000676919087135303	0.0113055659521978	0.00723577424674715	FAP/SERPINE1	2
BP	GO:0061448	connective tissue development	45774	285/18870	0.000679844723183386	0.0113055659521978	0.00723577424674715	COL3A1/SFRP2/TGFBI/LOXL2	4
BP	GO:0018149	peptide cross-linking	45715	28/18870	0.000728346994382459	0.0114746596658851	0.0073439973948813	COL3A1/FN1	2
BP	GO:0030194	positive regulation of blood coagulation	45715	28/18870	0.000728346994382459	0.0114746596658851	0.0073439973948813	F2R/SERPINE1	2
BP	GO:1900048	positive regulation of hemostasis	45715	28/18870	0.000728346994382459	0.0114746596658851	0.0073439973948813	F2R/SERPINE1	2
BP	GO:0043200	response to amino acid	45743	126/18870	0.000756245490884299	0.0117087663933466	0.00749383009115838	COL3A1/COL5A2/COL6A1	3
BP	GO:0010955	negative regulation of protein processing	45715	30/18870	0.000836699770705671	0.0123173179359622	0.00788331449189467	SERPINE2/SERPINE1	2
BP	GO:0050820	positive regulation of coagulation	45715	30/18870	0.000836699770705671	0.0123173179359622	0.00788331449189467	F2R/SERPINE1	2
BP	GO:1903318	negative regulation of protein maturation	45715	30/18870	0.000836699770705671	0.0123173179359622	0.00788331449189467	SERPINE2/SERPINE1	2
BP	GO:0030168	platelet activation	45743	133/18870	0.000884634755764696	0.0125896521796716	0.00805761351553243	COL3A1/SERPINE2/F2R	3
BP	GO:1902042	negative regulation of extrinsic apoptotic signaling pathway via death domain receptors	45715	31/18870	0.000893614727040901	0.0125896521796716	0.00805761351553243	SFRP2/SERPINE1	2
BP	GO:0043087	regulation of GTPase activity	45774	307/18870	0.000897258061802878	0.0125896521796716	0.00805761351553243	RGS16/GPR137B/F2R/THY1	4
BP	GO:0070570	regulation of neuron projection regeneration	45715	32/18870	0.00095234880288219	0.0129637900509007	0.00829706877012285	SPP1/THY1	2
BP	GO:0052547	regulation of peptidase activity	45774	312/18870	0.000952795259865756	0.0129637900509007	0.00829706877012285	SERPINE2/F2R/SERPINE1/RCN3	4
BP	GO:0001101	response to acid chemical	45743	141/18870	0.0010474249469592	0.014038620930886	0.00898498069190451	COL3A1/COL5A2/COL6A1	3
BP	GO:0035025	positive regulation of Rho protein signal transduction	45715	34/18870	0.00107525459230628	0.0141996856454564	0.00908806513001899	COL3A1/F2R	2
BP	GO:0044060	regulation of endocrine process	45715	39/18870	0.00141400953846408	0.0183098521750421	0.0117186487956547	SPP1/F2R	2
BP	GO:0050770	regulation of axonogenesis	45743	157/18870	0.00142727132767589	0.0183098521750421	0.0117186487956547	FN1/SPP1/THY1	3
BP	GO:0051281	positive regulation of release of sequestered calcium ion into cytosol	45715	41/18870	0.00156200511519421	0.0197560646964	0.0126442519332252	F2R/THY1	2
BP	GO:0045124	regulation of bone resorption	45715	42/18870	0.00163866065615507	0.0204377398503786	0.0130805368166765	GPR137B/SPP1	2
BP	GO:0010712	regulation of collagen metabolic process	45715	43/18870	0.00171708157795403	0.0211224555753797	0.0135187677226085	FAP/F2R	2
BP	GO:0071604	transforming growth factor beta production	45715	45/18870	0.0018792002574236	0.0228043490698161	0.0145952111031762	COL3A1/FN1	2
BP	GO:0032964	collagen biosynthetic process	45715	48/18870	0.00213549821082758	0.0255690319109756	0.0163646599734998	F2R/RCN3	2
BP	GO:0033628	regulation of cell adhesion mediated by integrin	45715	49/18870	0.00222441033463169	0.0255985768842073	0.0163835693104879	SFRP2/SERPINE1	2
BP	GO:0046850	regulation of bone remodeling	45715	49/18870	0.00222441033463169	0.0255985768842073	0.0163835693104879	GPR137B/SPP1	2
BP	GO:0060071	Wnt signaling pathway planar cell polarity pathway	45715	49/18870	0.00222441033463169	0.0255985768842073	0.0163835693104879	SFRP2/CTHRC1	2
BP	GO:0045766	positive regulation of angiogenesis	45743	185/18870	0.00228049682710088	0.0255985768842073	0.0163835693104879	SFRP2/SERPINE1/ADAM12	3
BP	GO:1904018	positive regulation of vasculature development	45743	185/18870	0.00228049682710088	0.0255985768842073	0.0163835693104879	SFRP2/SERPINE1/ADAM12	3
BP	GO:1902041	regulation of extrinsic apoptotic signaling pathway via death domain receptors	45715	50/18870	0.0023150542315997	0.0256656629626732	0.0164265056589141	SFRP2/SERPINE1	2
BP	GO:0030308	negative regulation of cell growth	45743	189/18870	0.00242325482036237	0.0265375954717733	0.0169845588179442	SERPINE2/SPP1/SFRP2	3
BP	GO:0090175	regulation of establishment of planar polarity	45715	53/18870	0.00259732896711434	0.028101221836972	0.0179853090176846	SFRP2/CTHRC1	2
BP	GO:0001558	regulation of cell growth	45774	417/18870	0.00275760507529976	0.0294801114002284	0.0188678241994194	FN1/SERPINE2/SPP1/SFRP2	4
BP	GO:0031102	neuron projection regeneration	45715	58/18870	0.00310197948776978	0.0327715009413796	0.0209743752361895	SPP1/THY1	2
BP	GO:0031638	zymogen activation	45715	59/18870	0.00320799606413958	0.033112419144797	0.0211925692803413	SERPINE2/SERPINE1	2
BP	GO:0046579	positive regulation of Ras protein signal transduction	45715	59/18870	0.00320799606413958	0.033112419144797	0.0211925692803413	COL3A1/F2R	2
BP	GO:0090303	positive regulation of wound healing	45715	62/18870	0.00353613438630937	0.0359982950612157	0.0230395839918225	F2R/SERPINE1	2
BP	GO:0007409	axonogenesis	45774	448/18870	0.00356775975551024	0.0359982950612157	0.0230395839918225	FN1/SPP1/THY1/CDH11	4
BP	GO:0032757	positive regulation of interleukin-8 production	45715	63/18870	0.00364886114643939	0.0364075256611397	0.0233014992509463	F2R/SERPINE1	2
BP	GO:0010810	regulation of cell-substrate adhesion	45743	220/18870	0.00371938941974091	0.0367034252629377	0.023490880545732	FN1/SERPINE1/THY1	3
BP	GO:0033363	secretory granule organization	45715	64/18870	0.00376325381642329	0.0367326296429143	0.0235095718966489	SERPINE2/F2R	2
BP	GO:0045453	bone resorption	45715	65/18870	0.00387930775989449	0.0374582620256479	0.0239739902309269	GPR137B/SPP1	2
BP	GO:0050771	negative regulation of axonogenesis	45715	66/18870	0.00399701834949441	0.0381842816792126	0.0244386564258001	SPP1/THY1	2
BP	GO:0051057	positive regulation of small GTPase mediated signal transduction	45715	67/18870	0.00411638096685766	0.038505313627481	0.0246441228936873	COL3A1/F2R	2
BP	GO:0070613	regulation of protein processing	45715	67/18870	0.00411638096685766	0.038505313627481	0.0246441228936873	SERPINE2/SERPINE1	2
BP	GO:0035567	non-canonical Wnt signaling pathway	45715	68/18870	0.00423739100259723	0.0392286301065187	0.0251070590061648	SFRP2/CTHRC1	2
BP	GO:0001736	establishment of planar polarity	45715	70/18870	0.00448433493646102	0.0406760886155757	0.0260334595992315	SFRP2/CTHRC1	2
BP	GO:0007164	establishment of tissue polarity	45715	70/18870	0.00448433493646102	0.0406760886155757	0.0260334595992315	SFRP2/CTHRC1	2
BP	GO:0032102	negative regulation of response to external stimulus	45774	481/18870	0.00459493768287955	0.0409902294573509	0.0262345156297194	FAP/SERPINE2/SPP1/SERPINE1	4
BP	GO:1903317	regulation of protein maturation	45715	71/18870	0.00461025966057065	0.0409902294573509	0.0262345156297194	SERPINE2/SERPINE1	2
BP	GO:0043547	positive regulation of GTPase activity	45743	239/18870	0.00468854465674459	0.0412775794289867	0.0264184250008519	RGS16/F2R/THY1	3
BP	GO:0050769	positive regulation of neurogenesis	45743	242/18870	0.00485424844422273	0.0423215058535147	0.0270865574915239	FN1/SERPINE2/VCAN	3
BP	GO:0060560	developmental growth involved in morphogenesis	45743	244/18870	0.00496667264437088	0.0427430040413336	0.0273563242369806	FN1/SPP1/SFRP2	3
BP	GO:0045669	positive regulation of osteoblast differentiation	45715	74/18870	0.00499779000483299	0.0427430040413336	0.0273563242369806	SFRP2/CTHRC1	2
BP	GO:0045926	negative regulation of growth	45743	247/18870	0.00513825768402114	0.0432057918373423	0.0276525171060707	SERPINE2/SPP1/SFRP2	3
BP	GO:0016049	cell growth	45774	497/18870	0.00515845889177745	0.0432057918373423	0.0276525171060707	FN1/SERPINE2/SPP1/SFRP2	4
BP	GO:0051896	regulation of phosphatidylinositol 3-kinase/protein kinase B signal transduction	45743	248/18870	0.00519624222542647	0.0432057918373423	0.0276525171060707	FN1/F2R/RCN3	3
BP	GO:1903036	positive regulation of response to wounding	45715	77/18870	0.00539985902769803	0.044486911989659	0.0284724580311263	F2R/SERPINE1	2
BP	GO:0048762	mesenchymal cell differentiation	45743	262/18870	0.0060499632019887	0.0493896995944168	0.0316103340505821	FN1/SFRP2/LOXL2	3
CC	GO:0062023	collagen-containing extracellular matrix	45743	429/19886	2.79113899807505e-15	2.40037953834454e-13	1.76282463036319e-13	COL3A1/COL5A2/FN1/SERPINE2/SFRP2/VCAN/TGFBI/COL12A1/SERPINE1/LOXL2/CTHRC1/COL6A1/MXRA5	13
CC	GO:0005788	endoplasmic reticulum lumen	45927	313/19886	1.93182662370751e-10	8.30685448194228e-09	6.10050512749739e-09	COL3A1/COL5A2/FN1/SPP1/VCAN/COL12A1/PRSS23/RCN3/COL6A1	9
CC	GO:0005581	collagen trimer	45804	86/19886	1.00723069960444e-07	2.8873946721994e-06	2.12048568337777e-06	COL3A1/COL5A2/COL12A1/CTHRC1/COL6A1	5
CC	GO:0005583	fibrillar collagen trimer	45715	12/19886	0.000116189627470213	0.00199846159248767	0.00146765845225532	COL3A1/COL5A2	2
CC	GO:0098643	banded collagen fibril	45715	12/19886	0.000116189627470213	0.00199846159248767	0.00146765845225532	COL3A1/COL5A2	2
CC	GO:0005604	basement membrane	45743	90/19886	0.000242367293529158	0.00307638385532989	0.00225927822912844	FN1/TGFBI/LOXL2	3
CC	GO:0031091	platelet alpha granule	45743	91/19886	0.000250403337061735	0.00307638385532989	0.00225927822912844	FN1/SERPINE2/SERPINE1	3
CC	GO:0098644	complex of collagen trimers	45715	21/19886	0.000366917332289272	0.00394436132210967	0.00289671578123109	COL3A1/COL5A2	2
CC	GO:0031093	platelet alpha granule lumen	45715	67/19886	0.00371734447054256	0.0355212916074067	0.0260866278634566	FN1/SERPINE1	2
CC	GO:0031594	neuromuscular junction	45715	76/19886	0.00475583515646394	0.0409001823455899	0.0300368536197722	SERPINE2/F2R	2
MF	GO:0005201	extracellular matrix structural constituent	45927	166/18496	1.23936312624458e-12	7.6840513827164e-11	3.65285974051034e-11	COL3A1/COL5A2/FN1/VCAN/TGFBI/COL12A1/CTHRC1/COL6A1/MXRA5	9
MF	GO:0005178	integrin binding	45865	154/18496	1.86787391938514e-09	5.79040915009395e-08	2.75265630225179e-08	FAP/COL3A1/FN1/SPP1/SFRP2/TGFBI/THY1	7
MF	GO:0030020	extracellular matrix structural constituent conferring tensile strength	45774	45/18496	5.1494658229607e-07	1.06422293674521e-05	5.05912431729472e-06	COL3A1/COL5A2/COL12A1/COL6A1	4
MF	GO:0002020	protease binding	45774	142/18496	5.09425919307033e-05	0.000789610174925901	0.000375366466857814	FAP/COL3A1/FN1/SERPINE1	4
MF	GO:0050840	extracellular matrix binding	45743	55/18496	6.91855844065079e-05	0.000857901246640698	0.000407830813343625	OLFML2B/SPP1/TGFBI	3
MF	GO:0048407	platelet-derived growth factor binding	45715	11/18496	0.000111955293212002	0.00115588265970624	0.000549485814461373	COL3A1/COL6A1	2
MF	GO:0005518	collagen binding	45743	68/18496	0.000130502880934576	0.00115588265970624	0.000549485814461373	FN1/TGFBI/COL6A1	3
MF	GO:0061134	peptidase regulator activity	45774	228/18496	0.000315853396016899	0.00244786381913097	0.00116367040637805	FN1/SERPINE2/SFRP2/SERPINE1	4
MF	GO:0017147	Wnt-protein binding	45715	32/18496	0.000990722925582435	0.00682498015401233	0.00324447273874949	SFRP2/CTHRC1	2
MF	GO:0061135	endopeptidase regulator activity	45743	184/18496	0.00237636901258905	0.0146623794686337	0.0069702313263454	SERPINE2/SFRP2/SERPINE1	3
MF	GO:0016504	peptidase activator activity	45715	52/18496	0.00260138990572534	0.0146623794686337	0.0069702313263454	FN1/SFRP2	2
MF	GO:0005539	glycosaminoglycan binding	45743	240/18496	0.00501413482544465	0.0259063632647973	0.0123154188695132	FN1/SERPINE2/VCAN	3
MF	GO:0046332	SMAD binding	45715	79/18496	0.00589970703546939	0.0281370643230079	0.0133758540075419	COL3A1/COL5A2	2
MF	GO:1901681	sulfur compound binding	45743	275/18496	0.00730376873586565	0.0323452615445479	0.0153763552334014	FN1/SERPINE2/CHST15	3
MF	GO:0004867	serine-type endopeptidase inhibitor activity	45715	101/18496	0.00948137974398003	0.0391897029417841	0.0186300794969432	SERPINE2/SERPINE1	2

## Sheet: KEGG_enrichment
ID	Description	GeneRatio	BgRatio	pvalue	p.adjust	qvalue	geneID	Count
hsa04974	Protein digestion and absorption	45761	105/8847	1.71156221881225e-05	0.000352775910185539	0.000237246957142322	COL3A1/COL5A2/COL12A1/COL6A1	4
hsa04820	Cytoskeleton in muscle cells	45791	232/8847	1.95986616769744e-05	0.000352775910185539	0.000237246957142322	COL3A1/COL5A2/FN1/VCAN/COL6A1	5
hsa04610	Complement and coagulation cascades	45730	88/8847	0.000319793322670632	0.00297575522963915	0.00200123889712574	SERPINE2/F2R/SERPINE1	3
hsa04512	ECM-receptor interaction	45730	89/8847	0.000330639469959905	0.00297575522963915	0.00200123889712574	FN1/SPP1/COL6A1	3
hsa04933	AGE-RAGE signaling pathway in diabetic complications	45730	101/8847	0.000479781505063488	0.00345442683645712	0.00232315255083373	COL3A1/FN1/SERPINE1	3
hsa04151	PI3K-Akt signaling pathway	45761	362/8847	0.00199086989681608	0.0119452193808965	0.00803333467136313	FN1/SPP1/F2R/COL6A1	4
hsa04510	Focal adhesion	45730	203/8847	0.00359440433683497	0.0184855080180084	0.0124317743980758	FN1/SPP1/COL6A1	3
hsa05146	Amoebiasis	45702	103/8847	0.0111507578393477	0.0501784102770646	0.0337457145138154	COL3A1/FN1	2
hsa05165	Human papillomavirus infection	45730	333/8847	0.0141240090761769	0.0564960363047077	0.037994410380359	FN1/SPP1/COL6A1	3
hsa04611	Platelet activation	45702	126/8847	0.0163734667433001	0.0589444802758804	0.0396410247469371	COL3A1/F2R	2
hsa04371	Apelin signaling pathway	45702	140/8847	0.019976711048087	0.0653783270664664	0.0439678807756938	SPP1/SERPINE1	2
hsa00532	Glycosaminoglycan biosynthesis - chondroitin sulfate / dermatan sulfate	45671	21/8847	0.0327474082215464	0.0982422246646393	0.0660693323768042	CHST15	1
hsa04810	Regulation of actin cytoskeleton	45702	230/8847	0.0498644204148261	0.138086087302595	0.0928649125134413	FN1/F2R	2
