# Supplementary material for: F2R and MXRA5: the metabolic obesity-derived biomarkers for immunosuppression and poor survival in triple-negative breast cancer
Source: Discov Oncol. 2026 Apr 12;17:782. doi: 10.1007/s12672-026-04963-9 (PMC13201692; doi:10.1007/s12672-026-04963-9)
Supplement: Supplementary file 1 — Supplementary Material 1. [file 12672_2026_4963_MOESM1_ESM.zip › 12672_2026_4963_MOESM1_ESM/Supplementary Table 3.xlsx]

## Sheet: Sheet1
01_tcga	baseMean	log2FoldChange	lfcSE	stat	pvalue	padj
F2R	4272.78035142098	0.839208613918468	0.0880058988851072	9.53582230907118	1.48702346490136e-21	5.77461769030813e-21
MXRA5	21378.5324195448	1.09777465685394	0.107142949570809	10.2458879585767	1.23485736956146e-24	5.48951000783783e-24
02_obese	logFC	AveExpr	t	P.Value	adj.P.Val	B
F2R	0.890043530382551	6.04744759278715	6.87190012369501	1.95041037932555e-09	3.19698856032373e-06	11.2783243065416
MXRA5	1.30769524840309	7.59920509790697	6.82347960387617	2.39255167851078e-09	3.26325644705189e-06	11.0869723288649
