# Supplementary material for: F2R and MXRA5: the metabolic obesity-derived biomarkers for immunosuppression and poor survival in triple-negative breast cancer
Source: Discov Oncol. 2026 Apr 12;17:782. doi: 10.1007/s12672-026-04963-9 (PMC13201692; doi:10.1007/s12672-026-04963-9)
Supplement: Supplementary file 1 — Supplementary Material 1. [file 12672_2026_4963_MOESM1_ESM.zip › 12672_2026_4963_MOESM1_ESM/Supplementary Table 4.xlsx]

## Sheet: differential immune infiltratin
differential immune infiltrating cells
BRCA	OB	BRCA and OB
aDC	aDC	aDC
Adipocytes	CD4..Tem	CD4..Tem
B.cells	CD8..naive.T.cells	cDC
Basophils	cDC	Chondrocytes
CD4..memory.T.cells	Chondrocytes	CLP
CD4..naive.T.cells	CLP	Endothelial.cells
CD4..T.cells	DC	Fibroblasts
CD4..Tem	Endothelial.cells	Hepatocytes
CD8..T.cells	Fibroblasts	iDC
CD8..Tcm	Hepatocytes	Macrophages
cDC	iDC	Macrophages.M1
Chondrocytes	Macrophages	Mast.cells
Class.switched.memory.B.cells	Macrophages.M1	Megakaryocytes
CLP	Macrophages.M2	MEP
CMP	Mast.cells	Monocytes
Endothelial.cells	Megakaryocytes	MSC
Erythrocytes	MEP	mv.Endothelial.cells
Fibroblasts	Monocytes	Myocytes
Hepatocytes	MSC	Neurons
HSC	mv.Endothelial.cells	NKT
iDC	Myocytes	Pericytes
Keratinocytes	Neurons	Preadipocytes
ly.Endothelial.cells	NK.cells	Th2.cells
Macrophages	NKT
Macrophages.M1	Pericytes
Mast.cells	Preadipocytes
Megakaryocytes	Th2.cells
Melanocytes
Memory.B.cells
MEP
Mesangial.cells
Monocytes
MPP
MSC
mv.Endothelial.cells
Myocytes
Neurons
Neutrophils
NKT
Osteoblast
pDC
Pericytes
Plasma.cells
Preadipocytes
pro.B.cells
Sebocytes
Smooth.muscle
Th1.cells
Th2.cells
Tregs
