# Supplementary material for: F2R and MXRA5: the metabolic obesity-derived biomarkers for immunosuppression and poor survival in triple-negative breast cancer
Source: Discov Oncol. 2026 Apr 12;17:782. doi: 10.1007/s12672-026-04963-9 (PMC13201692; doi:10.1007/s12672-026-04963-9)
Supplement: Supplementary file 1 — Supplementary Material 1. [file 12672_2026_4963_MOESM1_ESM.zip › 12672_2026_4963_MOESM1_ESM/Supplementary Table 5.xlsx]

## Sheet: BRCA_cell-cell_cor
cor	aDC	Adipocytes	B.cells	Basophils	CD4..memory.T.cells	CD4..naive.T.cells	CD4..T.cells	CD4..Tem	CD8..T.cells	CD8..Tcm	cDC	Chondrocytes	Class.switched.memory.B.cells	CLP	CMP	Endothelial.cells	Erythrocytes	Fibroblasts	Hepatocytes	HSC	iDC	Keratinocytes	ly.Endothelial.cells	Macrophages	Macrophages.M1	Mast.cells	Megakaryocytes	Melanocytes	Memory.B.cells	MEP	Mesangial.cells	Monocytes	MPP	MSC	mv.Endothelial.cells	Myocytes	Neurons	Neutrophils	NKT	Osteoblast	pDC	Pericytes	Plasma.cells	Preadipocytes	pro.B.cells	Sebocytes	Smooth.muscle	Th1.cells	Th2.cells
aDC	1	-0.14	0.56	0.25	0.53	0.52	0.48	0.61	0.63	0.72	0.5	0	0.59	-0.27	-0.11	-0.02	0	-0.02	-0.14	-0.07	0.32	0.1	-0.02	0.58	0.72	0.11	0.06	0.23	0.44	0.07	0.17	0.3	0.06	0.09	0.06	-0.17	-0.26	-0.14	0.11	-0.28	0.64	0.11	0.47	-0.17	0.4	0.19	-0.43	0.33	0.33
Adipocytes	-0.14	1	-0.07	-0.22	-0.06	-0.01	-0.03	-0.09	-0.07	-0.07	0.32	0.32	-0.19	-0.23	0.2	0.75	0	0.68	0.3	0.78	0.4	0.04	0.75	-0.15	-0.14	-0.1	0.73	-0.12	-0.03	-0.21	0.41	0.02	-0.04	-0.4	0.69	0.09	-0.09	0.5	-0.03	-0.32	-0.13	-0.09	-0.22	0.74	-0.19	-0.11	-0.05	-0.45	-0.26
B.cells	0.56	-0.07	1	0.19	0.78	0.87	0.7	0.45	0.81	0.76	0.43	-0.08	0.83	-0.17	-0.08	-0.08	0.04	-0.05	-0.06	-0.11	0.33	0.01	-0.07	0.29	0.39	0.26	0.17	0.15	0.94	-0.1	0.02	0.21	0.09	-0.09	-0.02	-0.07	-0.11	-0.08	0.1	-0.14	0.68	-0.02	0.58	-0.02	0.67	0.06	-0.24	0.23	0.25
Basophils	0.25	-0.22	0.19	1	0.08	0.15	0.04	0.05	0.17	0.2	0.05	-0.26	0.26	0.01	-0.08	-0.25	-0.09	-0.23	0.1	-0.28	-0.04	-0.13	-0.21	0.12	0.13	0.16	-0.23	0.03	0.16	0.03	-0.08	-0.07	-0.02	0.06	-0.2	-0.04	0	-0.11	0	0.07	0.21	-0.2	0.18	-0.2	0.2	-0.04	-0.09	0.23	0.02
CD4..memory.T.cells	0.53	-0.06	0.78	0.08	1	0.78	0.94	0.5	0.82	0.81	0.42	-0.08	0.68	-0.08	-0.09	-0.07	0.13	-0.03	-0.07	-0.09	0.33	-0.03	-0.08	0.35	0.4	0.31	0.15	0.1	0.67	-0.13	0.01	0.31	0.04	-0.17	-0.07	-0.05	-0.09	-0.07	-0.07	-0.14	0.68	-0.05	0.39	0.03	0.47	0.01	-0.09	0.14	0.38
CD4..naive.T.cells	0.52	-0.01	0.87	0.15	0.78	1	0.78	0.54	0.84	0.79	0.46	0.01	0.7	-0.22	-0.05	0.04	0.01	0.06	-0.04	0.02	0.29	-0.03	0.04	0.22	0.31	0.24	0.24	0.08	0.83	-0.13	0.11	0.2	0	-0.06	0.09	-0.07	-0.1	-0.06	0.12	-0.19	0.59	0.04	0.38	-0.01	0.47	-0.02	-0.26	0.14	0.11
CD4..T.cells	0.48	-0.03	0.7	0.04	0.94	0.78	1	0.52	0.76	0.74	0.39	-0.06	0.61	-0.13	-0.06	-0.04	0.14	0	-0.05	-0.06	0.31	-0.03	-0.05	0.3	0.36	0.28	0.15	0.07	0.6	-0.16	0.03	0.31	0.01	-0.13	-0.04	-0.04	-0.08	-0.06	-0.05	-0.15	0.61	-0.01	0.32	0.04	0.4	0	-0.13	0.11	0.29
CD4..Tem	0.61	-0.09	0.45	0.05	0.5	0.54	0.52	1	0.61	0.69	0.37	-0.07	0.51	-0.22	-0.07	-0.01	-0.04	-0.04	-0.12	-0.08	0.24	-0.09	0	0.44	0.5	0.14	0.03	0.01	0.36	0.07	0.04	0.31	0.07	0.19	0.09	-0.12	-0.13	-0.12	0.21	-0.18	0.54	0.05	0.45	-0.13	0.21	-0.02	-0.31	0.22	0.02
CD8..T.cells	0.63	-0.07	0.81	0.17	0.82	0.84	0.76	0.61	1	0.95	0.44	-0.05	0.72	-0.17	-0.08	-0.03	0.05	-0.01	-0.07	-0.05	0.29	-0.02	-0.03	0.36	0.46	0.26	0.17	0.1	0.7	-0.09	0.06	0.24	0.06	-0.1	0.01	-0.08	-0.11	-0.08	0.05	-0.17	0.73	-0.02	0.52	-0.02	0.51	0.01	-0.22	0.25	0.27
CD8..Tcm	0.72	-0.07	0.76	0.2	0.81	0.79	0.74	0.69	0.95	1	0.47	-0.04	0.73	-0.18	-0.08	-0.02	0.03	0	-0.1	-0.04	0.3	-0.03	-0.02	0.43	0.53	0.25	0.15	0.1	0.64	-0.07	0.09	0.27	0.07	-0.08	0.01	-0.09	-0.14	-0.09	0.03	-0.22	0.76	-0.01	0.54	-0.04	0.46	0.03	-0.22	0.25	0.3
cDC	0.5	0.32	0.43	0.05	0.42	0.46	0.39	0.37	0.44	0.47	1	0.21	0.36	-0.3	0.1	0.37	0.02	0.41	0.06	0.38	0.7	0.13	0.35	0.3	0.32	0.14	0.5	0.1	0.43	-0.09	0.3	0.38	0.03	-0.21	0.37	-0.03	-0.16	0.2	0.05	-0.31	0.39	0.01	0.12	0.3	0.15	0.07	-0.22	-0.15	0.02
Chondrocytes	0	0.32	-0.08	-0.26	-0.08	0.01	-0.06	-0.07	-0.05	-0.04	0.21	1	-0.18	-0.31	0.19	0.46	-0.04	0.58	0.11	0.55	0.15	0.17	0.4	-0.11	-0.12	-0.02	0.42	0.09	-0.04	-0.22	0.43	0	-0.02	-0.2	0.36	0.03	-0.13	0.18	-0.1	-0.29	-0.15	0.33	-0.2	0.22	-0.27	0.03	-0.12	-0.48	-0.27
Class.switched.memory.B.cells	0.59	-0.19	0.83	0.26	0.68	0.7	0.61	0.51	0.72	0.73	0.36	-0.18	1	-0.12	-0.04	-0.24	0.03	-0.16	-0.13	-0.26	0.2	-0.1	-0.22	0.35	0.41	0.33	-0.02	0.09	0.7	-0.08	-0.07	0.21	0.13	0.05	-0.17	-0.09	-0.12	-0.16	0.09	-0.08	0.61	-0.02	0.54	-0.14	0.51	-0.01	-0.22	0.27	0.22
CLP	-0.27	-0.23	-0.17	0.01	-0.08	-0.22	-0.13	-0.22	-0.17	-0.18	-0.3	-0.31	-0.12	1	-0.03	-0.29	0.05	-0.35	-0.09	-0.26	-0.27	-0.29	-0.3	-0.08	-0.19	0.16	-0.3	-0.14	-0.18	0.14	-0.34	-0.13	0.11	-0.05	-0.33	0.07	0.22	-0.07	-0.16	0.42	-0.15	-0.28	-0.08	-0.17	-0.03	-0.24	0.53	0.09	0.13
CMP	-0.11	0.2	-0.08	-0.08	-0.09	-0.05	-0.06	-0.07	-0.08	-0.08	0.1	0.19	-0.04	-0.03	1	0.18	0.04	0.25	0.01	0.25	0.09	-0.13	0.18	-0.14	-0.17	0.47	0.19	-0.12	-0.07	0.04	0.07	-0.02	-0.02	0	0.17	0.03	-0.01	0.13	0.01	-0.12	-0.11	0.08	-0.16	0.19	-0.12	-0.16	-0.01	-0.19	-0.2
Endothelial.cells	-0.02	0.75	-0.08	-0.25	-0.07	0.04	-0.04	-0.01	-0.03	-0.02	0.37	0.46	-0.24	-0.29	0.18	1	0	0.76	0.27	0.89	0.42	0.04	0.97	-0.1	-0.07	-0.14	0.82	-0.11	-0.01	-0.13	0.47	0.07	-0.06	-0.25	0.94	0.09	-0.09	0.45	0.03	-0.37	-0.12	0.11	-0.21	0.64	-0.25	-0.12	-0.17	-0.44	-0.32
Erythrocytes	0	0	0.04	-0.09	0.13	0.01	0.14	-0.04	0.05	0.03	0.02	-0.04	0.03	0.05	0.04	0	1	0	-0.02	0.01	0.02	-0.02	-0.01	0	-0.01	0.04	0.02	-0.04	0.02	-0.05	-0.06	0.08	0	-0.04	-0.01	0.03	0.03	0.03	-0.05	-0.01	0.02	0	0.04	0.05	0.04	-0.02	0.06	-0.01	0.15
Fibroblasts	-0.02	0.68	-0.05	-0.23	-0.03	0.06	0	-0.04	-0.01	0	0.41	0.58	-0.16	-0.35	0.25	0.76	0	1	0.24	0.81	0.42	0.06	0.74	-0.06	-0.06	-0.04	0.71	-0.09	0	-0.22	0.53	0.11	-0.05	-0.26	0.69	0.09	-0.11	0.43	-0.04	-0.41	-0.13	0.18	-0.25	0.62	-0.26	-0.07	-0.16	-0.51	-0.31
Hepatocytes	-0.14	0.3	-0.06	0.1	-0.07	-0.04	-0.05	-0.12	-0.07	-0.1	0.06	0.11	-0.13	-0.09	0.01	0.27	-0.02	0.24	1	0.27	0.14	0.05	0.29	-0.11	-0.09	-0.08	0.26	-0.03	-0.03	-0.09	0.15	-0.04	-0.02	-0.19	0.25	0.03	0.01	0.24	-0.06	-0.1	-0.09	-0.01	-0.09	0.28	-0.06	-0.02	-0.01	-0.2	-0.12
HSC	-0.07	0.78	-0.11	-0.28	-0.09	0.02	-0.06	-0.08	-0.05	-0.04	0.38	0.55	-0.26	-0.26	0.25	0.89	0.01	0.81	0.27	1	0.39	0.09	0.87	-0.19	-0.18	-0.11	0.83	-0.13	-0.04	-0.15	0.49	-0.03	-0.08	-0.29	0.82	0.13	-0.12	0.46	-0.05	-0.4	-0.18	0.01	-0.27	0.65	-0.32	-0.1	-0.09	-0.53	-0.38
iDC	0.32	0.4	0.33	-0.04	0.33	0.29	0.31	0.24	0.29	0.3	0.7	0.15	0.2	-0.27	0.09	0.42	0.02	0.42	0.14	0.39	1	0.2	0.43	0.3	0.35	0.02	0.5	0.03	0.33	-0.01	0.24	0.42	0	-0.21	0.45	0.03	-0.13	0.33	0.06	-0.25	0.37	-0.02	0.15	0.5	0.21	0.18	-0.22	-0.05	0.08
Keratinocytes	0.1	0.04	0.01	-0.13	-0.03	-0.03	-0.03	-0.09	-0.02	-0.03	0.13	0.17	-0.1	-0.29	-0.13	0.04	-0.02	0.06	0.05	0.09	0.2	1	0.05	-0.08	0.07	-0.35	0.13	0.3	0.05	0.01	0.32	0.07	0.06	-0.18	0.07	-0.08	-0.17	0.03	0.06	-0.21	0.05	-0.02	0.01	-0.01	0.13	0.84	-0.29	0.01	0.17
ly.Endothelial.cells	-0.02	0.75	-0.07	-0.21	-0.08	0.04	-0.05	0	-0.03	-0.02	0.35	0.4	-0.22	-0.3	0.18	0.97	-0.01	0.74	0.29	0.87	0.43	0.05	1	-0.12	-0.07	-0.18	0.8	-0.11	0	-0.08	0.47	0.05	-0.05	-0.22	0.95	0.11	-0.08	0.44	0.12	-0.34	-0.1	0.06	-0.18	0.62	-0.21	-0.1	-0.22	-0.37	-0.32
Macrophages	0.58	-0.15	0.29	0.12	0.35	0.22	0.3	0.44	0.36	0.43	0.3	-0.11	0.35	-0.08	-0.14	-0.1	0	-0.06	-0.11	-0.19	0.3	-0.08	-0.12	1	0.91	0.23	-0.13	0.16	0.16	0.05	-0.07	0.6	0.04	0.08	-0.07	-0.1	-0.16	-0.05	-0.02	-0.11	0.54	0.15	0.32	-0.06	0.23	0.09	-0.14	0.25	0.32
Macrophages.M1	0.72	-0.14	0.39	0.13	0.4	0.31	0.36	0.5	0.46	0.53	0.32	-0.12	0.41	-0.19	-0.17	-0.07	-0.01	-0.06	-0.09	-0.18	0.35	0.07	-0.07	0.91	1	0.1	-0.07	0.26	0.27	0.11	0.01	0.54	0.06	0.06	0	-0.12	-0.21	-0.04	0.06	-0.16	0.65	0.15	0.45	-0.06	0.37	0.23	-0.3	0.39	0.41
Mast.cells	0.11	-0.1	0.26	0.16	0.31	0.24	0.28	0.14	0.26	0.25	0.14	-0.02	0.33	0.16	0.47	-0.14	0.04	-0.04	-0.08	-0.11	0.02	-0.35	-0.18	0.23	0.1	1	-0.03	-0.13	0.16	-0.1	-0.14	0.2	0.02	-0.01	-0.21	-0.01	-0.02	-0.01	-0.22	-0.04	0.14	0	0.04	-0.01	0	-0.29	0.22	-0.16	-0.07
Megakaryocytes	0.06	0.73	0.17	-0.23	0.15	0.24	0.15	0.03	0.17	0.15	0.5	0.42	-0.02	-0.3	0.19	0.82	0.02	0.71	0.26	0.83	0.5	0.13	0.8	-0.13	-0.07	-0.03	1	-0.04	0.2	-0.27	0.46	0.06	-0.05	-0.43	0.74	0.11	-0.11	0.46	-0.1	-0.37	-0.01	-0.04	-0.12	0.69	-0.09	-0.04	-0.1	-0.48	-0.21
Melanocytes	0.23	-0.12	0.15	0.03	0.1	0.08	0.07	0.01	0.1	0.1	0.1	0.09	0.09	-0.14	-0.12	-0.11	-0.04	-0.09	-0.03	-0.13	0.03	0.3	-0.11	0.16	0.26	-0.13	-0.04	1	0.15	-0.06	0.07	0.05	0.05	-0.18	-0.09	-0.04	-0.07	-0.1	0.1	0.04	0.17	0.09	0.16	-0.09	0.21	0.26	-0.14	0.1	0.31
Memory.B.cells	0.44	-0.03	0.94	0.16	0.67	0.83	0.6	0.36	0.7	0.64	0.43	-0.04	0.7	-0.18	-0.07	-0.01	0.02	0	-0.03	-0.04	0.33	0.05	0	0.16	0.27	0.16	0.2	0.15	1	-0.06	0.04	0.14	0.09	-0.06	0.06	-0.05	-0.09	-0.05	0.18	-0.11	0.6	-0.02	0.46	-0.01	0.65	0.07	-0.26	0.21	0.15
MEP	0.07	-0.21	-0.1	0.03	-0.13	-0.13	-0.16	0.07	-0.09	-0.07	-0.09	-0.22	-0.08	0.14	0.04	-0.13	-0.05	-0.22	-0.09	-0.15	-0.01	0.01	-0.08	0.05	0.11	-0.1	-0.27	-0.06	-0.06	1	-0.18	-0.05	0.06	0.38	0.04	-0.02	0.01	-0.11	0.32	0.24	0.06	-0.05	0.13	-0.21	0.2	0.08	-0.22	0.57	0.13
Mesangial.cells	0.17	0.41	0.02	-0.08	0.01	0.11	0.03	0.04	0.06	0.09	0.3	0.43	-0.07	-0.34	0.07	0.47	-0.06	0.53	0.15	0.49	0.24	0.32	0.47	-0.07	0.01	-0.14	0.46	0.07	0.04	-0.18	1	0.06	-0.04	-0.27	0.44	-0.04	-0.1	0.21	0.01	-0.39	0.02	0.11	-0.13	0.27	-0.1	0.17	-0.31	-0.27	-0.18
Monocytes	0.3	0.02	0.21	-0.07	0.31	0.2	0.31	0.31	0.24	0.27	0.38	0	0.21	-0.13	-0.02	0.07	0.08	0.11	-0.04	-0.03	0.42	0.07	0.05	0.6	0.54	0.2	0.06	0.05	0.14	-0.05	0.06	1	0.01	-0.03	0.09	-0.02	-0.1	0.18	-0.03	-0.14	0.38	0.16	0.11	0.13	0.13	0.15	-0.14	0.05	0.19
MPP	0.06	-0.04	0.09	-0.02	0.04	0	0.01	0.07	0.06	0.07	0.03	-0.02	0.13	0.11	-0.02	-0.06	0	-0.05	-0.02	-0.08	0	0.06	-0.05	0.04	0.06	0.02	-0.05	0.05	0.09	0.06	-0.04	0.01	1	0	-0.05	-0.02	-0.01	-0.01	0.07	0.04	0.14	0	0.25	-0.03	0.24	0.04	-0.04	0.14	0.09
MSC	0.09	-0.4	-0.09	0.06	-0.17	-0.06	-0.13	0.19	-0.1	-0.08	-0.21	-0.2	0.05	-0.05	0	-0.25	-0.04	-0.26	-0.19	-0.29	-0.21	-0.18	-0.22	0.08	0.06	-0.01	-0.43	-0.18	-0.06	0.38	-0.27	-0.03	0	1	-0.09	-0.11	-0.1	-0.26	0.24	-0.09	-0.02	0.29	0.05	-0.46	-0.01	-0.05	-0.35	0.33	-0.18
mv.Endothelial.cells	0.06	0.69	-0.02	-0.2	-0.07	0.09	-0.04	0.09	0.01	0.01	0.37	0.36	-0.17	-0.33	0.17	0.94	-0.01	0.69	0.25	0.82	0.45	0.07	0.95	-0.07	0	-0.21	0.74	-0.09	0.06	0.04	0.44	0.09	-0.05	-0.09	1	0.06	-0.11	0.39	0.25	-0.34	-0.05	0.09	-0.12	0.55	-0.15	-0.08	-0.35	-0.24	-0.34
Myocytes	-0.17	0.09	-0.07	-0.04	-0.05	-0.07	-0.04	-0.12	-0.08	-0.09	-0.03	0.03	-0.09	0.07	0.03	0.09	0.03	0.09	0.03	0.13	0.03	-0.08	0.11	-0.1	-0.12	-0.01	0.11	-0.04	-0.05	-0.02	-0.04	-0.02	-0.02	-0.11	0.06	1	0.04	0.09	-0.07	0.06	-0.08	0	-0.08	0.14	-0.04	-0.06	0.12	-0.08	-0.02
Neurons	-0.26	-0.09	-0.11	0	-0.09	-0.1	-0.08	-0.13	-0.11	-0.14	-0.16	-0.13	-0.12	0.22	-0.01	-0.09	0.03	-0.11	0.01	-0.12	-0.13	-0.17	-0.08	-0.16	-0.21	-0.02	-0.11	-0.07	-0.09	0.01	-0.1	-0.1	-0.01	-0.1	-0.11	0.04	1	-0.03	-0.07	0.3	-0.13	-0.04	-0.07	0.02	-0.04	-0.2	0.22	0	-0.06
Neutrophils	-0.14	0.5	-0.08	-0.11	-0.07	-0.06	-0.06	-0.12	-0.08	-0.09	0.2	0.18	-0.16	-0.07	0.13	0.45	0.03	0.43	0.24	0.46	0.33	0.03	0.44	-0.05	-0.04	-0.01	0.46	-0.1	-0.05	-0.11	0.21	0.18	-0.01	-0.26	0.39	0.09	-0.03	1	-0.11	-0.15	-0.07	-0.06	-0.15	0.6	-0.09	-0.05	0.03	-0.27	-0.09
NKT	0.11	-0.03	0.1	0	-0.07	0.12	-0.05	0.21	0.05	0.03	0.05	-0.1	0.09	-0.16	0.01	0.03	-0.05	-0.04	-0.06	-0.05	0.06	0.06	0.12	-0.02	0.06	-0.22	-0.1	0.1	0.18	0.32	0.01	-0.03	0.07	0.24	0.25	-0.07	-0.07	-0.11	1	0.1	0.1	0.03	0.14	-0.17	0.1	0.01	-0.47	0.37	-0.2
Osteoblast	-0.28	-0.32	-0.14	0.07	-0.14	-0.19	-0.15	-0.18	-0.17	-0.22	-0.31	-0.29	-0.08	0.42	-0.12	-0.37	-0.01	-0.41	-0.1	-0.4	-0.25	-0.21	-0.34	-0.11	-0.16	-0.04	-0.37	0.04	-0.11	0.24	-0.39	-0.14	0.04	-0.09	-0.34	0.06	0.3	-0.15	0.1	1	-0.14	-0.23	0.02	-0.19	0.04	-0.17	0.32	0.28	0.06
pDC	0.64	-0.13	0.68	0.21	0.68	0.59	0.61	0.54	0.73	0.76	0.39	-0.15	0.61	-0.15	-0.11	-0.12	0.02	-0.13	-0.09	-0.18	0.37	0.05	-0.1	0.54	0.65	0.14	-0.01	0.17	0.6	0.06	0.02	0.38	0.14	-0.02	-0.05	-0.08	-0.13	-0.07	0.1	-0.14	1	-0.01	0.53	-0.04	0.59	0.14	-0.25	0.44	0.4
Pericytes	0.11	-0.09	-0.02	-0.2	-0.05	0.04	-0.01	0.05	-0.02	-0.01	0.01	0.33	-0.02	-0.28	0.08	0.11	0	0.18	-0.01	0.01	-0.02	-0.02	0.06	0.15	0.15	0	-0.04	0.09	-0.02	-0.05	0.11	0.16	0	0.29	0.09	0	-0.04	-0.06	0.03	-0.23	-0.01	1	-0.05	-0.11	-0.05	0.07	-0.3	-0.04	0
Plasma.cells	0.47	-0.22	0.58	0.18	0.39	0.38	0.32	0.45	0.52	0.54	0.12	-0.2	0.54	-0.08	-0.16	-0.21	0.04	-0.25	-0.09	-0.27	0.15	0.01	-0.18	0.32	0.45	0.04	-0.12	0.16	0.46	0.13	-0.13	0.11	0.25	0.05	-0.12	-0.08	-0.07	-0.15	0.14	0.02	0.53	-0.05	1	-0.12	0.56	0.14	-0.2	0.46	0.33
Preadipocytes	-0.17	0.74	-0.02	-0.2	0.03	-0.01	0.04	-0.13	-0.02	-0.04	0.3	0.22	-0.14	-0.17	0.19	0.64	0.05	0.62	0.28	0.65	0.5	-0.01	0.62	-0.06	-0.06	-0.01	0.69	-0.09	-0.01	-0.21	0.27	0.13	-0.03	-0.46	0.55	0.14	0.02	0.6	-0.17	-0.19	-0.04	-0.11	-0.12	1	-0.09	-0.11	0.09	-0.38	-0.1
pro.B.cells	0.4	-0.19	0.67	0.2	0.47	0.47	0.4	0.21	0.51	0.46	0.15	-0.27	0.51	-0.03	-0.12	-0.25	0.04	-0.26	-0.06	-0.32	0.21	0.13	-0.21	0.23	0.37	0	-0.09	0.21	0.65	0.2	-0.1	0.13	0.24	-0.01	-0.15	-0.04	-0.04	-0.09	0.1	0.04	0.59	-0.05	0.56	-0.09	1	0.21	-0.28	0.58	0.47
Sebocytes	0.19	-0.11	0.06	-0.04	0.01	-0.02	0	-0.02	0.01	0.03	0.07	0.03	-0.01	-0.24	-0.16	-0.12	-0.02	-0.07	-0.02	-0.1	0.18	0.84	-0.1	0.09	0.23	-0.29	-0.04	0.26	0.07	0.08	0.17	0.15	0.04	-0.05	-0.08	-0.06	-0.2	-0.05	0.01	-0.17	0.14	0.07	0.14	-0.11	0.21	1	-0.28	0.17	0.3
Smooth.muscle	-0.43	-0.05	-0.24	-0.09	-0.09	-0.26	-0.13	-0.31	-0.22	-0.22	-0.22	-0.12	-0.22	0.53	-0.01	-0.17	0.06	-0.16	-0.01	-0.09	-0.22	-0.29	-0.22	-0.14	-0.3	0.22	-0.1	-0.14	-0.26	-0.22	-0.31	-0.14	-0.04	-0.35	-0.35	0.12	0.22	0.03	-0.47	0.32	-0.25	-0.3	-0.2	0.09	-0.28	-0.28	1	-0.33	0.07
Th1.cells	0.33	-0.45	0.23	0.23	0.14	0.14	0.11	0.22	0.25	0.25	-0.15	-0.48	0.27	0.09	-0.19	-0.44	-0.01	-0.51	-0.2	-0.53	-0.05	0.01	-0.37	0.25	0.39	-0.16	-0.48	0.1	0.21	0.57	-0.27	0.05	0.14	0.33	-0.24	-0.08	0	-0.27	0.37	0.28	0.44	-0.04	0.46	-0.38	0.58	0.17	-0.33	1	0.38
Th2.cells	0.33	-0.26	0.25	0.02	0.38	0.11	0.29	0.02	0.27	0.3	0.02	-0.27	0.22	0.13	-0.2	-0.32	0.15	-0.31	-0.12	-0.38	0.08	0.17	-0.32	0.32	0.41	-0.07	-0.21	0.31	0.15	0.13	-0.18	0.19	0.09	-0.18	-0.34	-0.02	-0.06	-0.09	-0.2	0.06	0.4	0	0.33	-0.1	0.47	0.3	0.07	0.38	1
Tregs	0.41	-0.1	0.39	0.08	0.63	0.35	0.66	0.31	0.46	0.46	0.28	-0.05	0.42	-0.09	0	-0.15	0.2	-0.04	-0.08	-0.14	0.22	-0.03	-0.16	0.34	0.35	0.33	-0.01	0.1	0.25	-0.28	-0.01	0.33	0	-0.14	-0.19	-0.03	-0.06	-0.07	-0.13	-0.13	0.45	0.08	0.2	0.01	0.18	0.05	0	0	0.25
[truncated: 1 more columns]

## Sheet: OB_cell-cell_cor
cor	aDC	CD4..Tem	CD8..naive.T.cells	cDC	Chondrocytes	CLP	DC	Endothelial.cells	Fibroblasts	Hepatocytes	iDC	Macrophages	Macrophages.M1	Macrophages.M2	Mast.cells	Megakaryocytes	MEP	Monocytes	MSC	mv.Endothelial.cells	Myocytes	Neurons	NK.cells	NKT	Pericytes	Preadipocytes	Th2.cells
aDC	1	0.38	-0.32	0.78	0.37	-0.35	0.9	0.22	0.57	0.39	0.8	0.78	0.8	0.8	0.52	0.21	0.53	0.53	-0.54	0.18	-0.52	-0.41	-0.22	-0.4	0.34	0.51	0.3
CD4..Tem	0.38	1	-0.19	0.3	0.32	-0.3	0.27	0.1	0.28	0.06	0.2	0.26	0.3	0.31	0.24	0.05	0.18	0.5	-0.18	0.07	-0.19	-0.18	-0.23	-0.06	0.28	0.28	0.29
CD8..naive.T.cells	-0.32	-0.19	1	-0.24	-0.11	0.46	-0.23	-0.34	-0.17	-0.29	-0.25	-0.22	-0.25	-0.24	-0.14	-0.23	-0.25	-0.22	0.24	-0.27	0.18	-0.01	-0.04	0.01	-0.26	-0.1	-0.06
cDC	0.78	0.3	-0.24	1	0.53	-0.32	0.85	0.15	0.61	0.33	0.79	0.89	0.79	0.88	0.51	0.19	0.53	0.47	-0.58	0.01	-0.43	-0.43	-0.27	-0.42	0.4	0.5	0.4
Chondrocytes	0.37	0.32	-0.11	0.53	1	-0.37	0.46	0.21	0.65	0.22	0.45	0.47	0.48	0.48	0.44	0.01	0.31	0.27	-0.45	0.13	-0.19	-0.27	-0.25	-0.22	0.43	0.62	0.14
CLP	-0.35	-0.3	0.46	-0.32	-0.37	1	-0.4	-0.31	-0.29	-0.41	-0.45	-0.26	-0.31	-0.32	-0.14	-0.19	-0.09	-0.36	0.28	-0.28	0.39	0.04	0.19	0.1	-0.39	-0.41	-0.24
DC	0.9	0.27	-0.23	0.85	0.46	-0.4	1	0.1	0.57	0.36	0.95	0.83	0.8	0.85	0.47	0.16	0.51	0.45	-0.52	0.04	-0.46	-0.37	-0.25	-0.35	0.36	0.52	0.38
Endothelial.cells	0.22	0.1	-0.34	0.15	0.21	-0.31	0.1	1	0.25	0.48	0.12	0.03	0.16	0.05	0.08	0.57	0.08	0.12	-0.29	0.9	-0.3	-0.19	-0.14	-0.19	0.32	0.06	0
Fibroblasts	0.57	0.28	-0.17	0.61	0.65	-0.29	0.57	0.25	1	0.42	0.54	0.57	0.58	0.57	0.71	0.24	0.32	0.43	-0.62	0.11	-0.37	-0.4	-0.31	-0.39	0.29	0.59	0.14
Hepatocytes	0.39	0.06	-0.29	0.33	0.22	-0.41	0.36	0.48	0.42	1	0.34	0.26	0.28	0.3	0.18	0.37	0.11	0.31	-0.35	0.41	-0.24	-0.25	-0.16	-0.33	0.48	0.33	0.02
iDC	0.8	0.2	-0.25	0.79	0.45	-0.45	0.95	0.12	0.54	0.34	1	0.83	0.83	0.82	0.42	0.18	0.54	0.41	-0.47	0.08	-0.5	-0.3	-0.23	-0.28	0.34	0.44	0.38
Macrophages	0.78	0.26	-0.22	0.89	0.47	-0.26	0.83	0.03	0.57	0.26	0.83	1	0.94	0.97	0.44	0.08	0.63	0.36	-0.56	-0.09	-0.47	-0.43	-0.27	-0.45	0.25	0.47	0.37
Macrophages.M1	0.8	0.3	-0.25	0.79	0.48	-0.31	0.8	0.16	0.58	0.28	0.83	0.94	1	0.9	0.42	0.12	0.63	0.43	-0.51	0.11	-0.51	-0.37	-0.28	-0.35	0.32	0.45	0.29
Macrophages.M2	0.8	0.31	-0.24	0.88	0.48	-0.32	0.85	0.05	0.57	0.3	0.82	0.97	0.9	1	0.46	0.07	0.61	0.4	-0.54	-0.07	-0.48	-0.39	-0.31	-0.42	0.27	0.54	0.36
Mast.cells	0.52	0.24	-0.14	0.51	0.44	-0.14	0.47	0.08	0.71	0.18	0.42	0.44	0.42	0.46	1	0.03	0.42	0.35	-0.44	-0.04	-0.34	-0.3	-0.19	-0.28	0.16	0.49	0.06
Megakaryocytes	0.21	0.05	-0.23	0.19	0.01	-0.19	0.16	0.57	0.24	0.37	0.18	0.08	0.12	0.07	0.03	1	0.07	0.01	-0.34	0.5	-0.19	-0.07	-0.29	-0.14	0.1	0.03	0.3
MEP	0.53	0.18	-0.25	0.53	0.31	-0.09	0.51	0.08	0.32	0.11	0.54	0.63	0.63	0.61	0.42	0.07	1	0.04	-0.46	-0.01	-0.31	-0.33	-0.14	-0.3	0.15	0.23	0.3
Monocytes	0.53	0.5	-0.22	0.47	0.27	-0.36	0.45	0.12	0.43	0.31	0.41	0.36	0.43	0.4	0.35	0.01	0.04	1	-0.23	0.13	-0.31	-0.21	-0.17	-0.17	0.38	0.38	0.17
MSC	-0.54	-0.18	0.24	-0.58	-0.45	0.28	-0.52	-0.29	-0.62	-0.35	-0.47	-0.56	-0.51	-0.54	-0.44	-0.34	-0.46	-0.23	1	-0.11	0.38	0.67	0.39	0.66	-0.08	-0.43	-0.26
mv.Endothelial.cells	0.18	0.07	-0.27	0.01	0.13	-0.28	0.04	0.9	0.11	0.41	0.08	-0.09	0.11	-0.07	-0.04	0.5	-0.01	0.13	-0.11	1	-0.27	-0.05	-0.01	0.04	0.32	0.01	-0.1
Myocytes	-0.52	-0.19	0.18	-0.43	-0.19	0.39	-0.46	-0.3	-0.37	-0.24	-0.5	-0.47	-0.51	-0.48	-0.34	-0.19	-0.31	-0.31	0.38	-0.27	1	0.26	0.22	0.36	-0.13	-0.23	-0.22
Neurons	-0.41	-0.18	-0.01	-0.43	-0.27	0.04	-0.37	-0.19	-0.4	-0.25	-0.3	-0.43	-0.37	-0.39	-0.3	-0.07	-0.33	-0.21	0.67	-0.05	0.26	1	0.15	0.76	-0.03	-0.21	-0.25
NK.cells	-0.22	-0.23	-0.04	-0.27	-0.25	0.19	-0.25	-0.14	-0.31	-0.16	-0.23	-0.27	-0.28	-0.31	-0.19	-0.29	-0.14	-0.17	0.39	-0.01	0.22	0.15	1	0.15	-0.2	-0.23	-0.16
NKT	-0.4	-0.06	0.01	-0.42	-0.22	0.1	-0.35	-0.19	-0.39	-0.33	-0.28	-0.45	-0.35	-0.42	-0.28	-0.14	-0.3	-0.17	0.66	0.04	0.36	0.76	0.15	1	0.07	-0.31	-0.3
Pericytes	0.34	0.28	-0.26	0.4	0.43	-0.39	0.36	0.32	0.29	0.48	0.34	0.25	0.32	0.27	0.16	0.1	0.15	0.38	-0.08	0.32	-0.13	-0.03	-0.2	0.07	1	0.2	0.07
Preadipocytes	0.51	0.28	-0.1	0.5	0.62	-0.41	0.52	0.06	0.59	0.33	0.44	0.47	0.45	0.54	0.49	0.03	0.23	0.38	-0.43	0.01	-0.23	-0.21	-0.23	-0.31	0.2	1	0.13
Th2.cells	0.3	0.29	-0.06	0.4	0.14	-0.24	0.38	0	0.14	0.02	0.38	0.37	0.29	0.36	0.06	0.3	0.3	0.17	-0.26	-0.1	-0.22	-0.25	-0.16	-0.3	0.07	0.13	1
