# Supplementary material for: F2R and MXRA5: the metabolic obesity-derived biomarkers for immunosuppression and poor survival in triple-negative breast cancer
Source: Discov Oncol. 2026 Apr 12;17:782. doi: 10.1007/s12672-026-04963-9 (PMC13201692; doi:10.1007/s12672-026-04963-9)
Supplement: Supplementary file 1 — Supplementary Material 1. [file 12672_2026_4963_MOESM1_ESM.zip › 12672_2026_4963_MOESM1_ESM/Supplementary Table 6.xlsx]

## Sheet: BRCA_gene_cell_cor
gene	immune_cells	cor	p.value
F2R	aDC	-0.0243979	0.393365
F2R	Adipocytes	-0.0154185	0.589646
F2R	B.cells	-0.0695394	0.0148779
F2R	Basophils	-0.0304776	0.286283
F2R	CD4..memory.T.cells	-0.0532836	0.0621662
F2R	CD4..naive.T.cells	-0.0124926	0.66212
F2R	CD4..T.cells	0.00400366	0.888626
F2R	CD4..Tem	-0.00454393	0.873715
F2R	CD8..T.cells	-0.0171235	0.549172
F2R	CD8..Tcm	-0.0301891	0.290871
F2R	cDC	0.0244587	0.392187
F2R	Chondrocytes	0.0597307	0.0365137
F2R	Class.switched.memory.B.cells	-0.0719898	0.0116898
F2R	CLP	-0.042199	0.139751
F2R	CMP	0.000527428	0.985281
F2R	Endothelial.cells	0.0470573	0.0995769
F2R	Erythrocytes	-0.0204365	0.474661
F2R	Fibroblasts	0.0371414	0.193737
F2R	Hepatocytes	-0.014724	0.606516
F2R	HSC	0.0397431	0.164314
F2R	iDC	0.0268997	0.346661
F2R	Keratinocytes	0.051595	0.0709305
F2R	ly.Endothelial.cells	0.0610106	0.0326752
F2R	Macrophages	-0.0377257	0.186815
F2R	Macrophages.M1	-0.0161874	0.571225
F2R	Mast.cells	-0.0762989	0.00752382
F2R	Megakaryocytes	0.0232338	0.416335
F2R	Melanocytes	-0.0282268	0.323383
F2R	Memory.B.cells	-0.0546452	0.0557683
F2R	MEP	-0.0708962	0.0130292
F2R	Mesangial.cells	0.0735978	0.00994195
F2R	Monocytes	0.00660261	0.817352
F2R	MPP	-0.00230425	0.935761
F2R	MSC	0.00569671	0.842056
F2R	mv.Endothelial.cells	0.0385443	0.177425
F2R	Myocytes	0.0513748	0.0721444
F2R	Neurons	0.0390834	0.171436
F2R	Neutrophils	0.0184968	0.517601
F2R	NKT	0.0107169	0.707755
F2R	Osteoblast	-0.0713097	0.0125076
F2R	pDC	-0.0571809	0.0453121
F2R	Pericytes	0.0640332	0.0249556
F2R	Plasma.cells	-0.0411263	0.150109
F2R	Preadipocytes	-0.0144503	0.613224
F2R	pro.B.cells	-0.0437312	0.125921
F2R	Sebocytes	0.0660242	0.0207802
F2R	Smooth.muscle	-0.0374303	0.190292
F2R	Th1.cells	-0.062674	0.0282064
F2R	Th2.cells	-0.0411238	0.150133
F2R	Tregs	-0.0331083	0.246701
MXRA5	aDC	0.00186172	0.948078
MXRA5	Adipocytes	0.0183654	0.52058
MXRA5	B.cells	-0.0377522	0.186505
MXRA5	Basophils	-0.024972	0.382325
MXRA5	CD4..memory.T.cells	-0.0334383	0.242021
MXRA5	CD4..naive.T.cells	0.00634141	0.824457
MXRA5	CD4..T.cells	0.0261883	0.359569
MXRA5	CD4..Tem	0.0234207	0.412596
MXRA5	CD8..T.cells	0.0179136	0.530894
MXRA5	CD8..Tcm	-0.00200881	0.943982
MXRA5	cDC	0.00140866	0.960702
MXRA5	Chondrocytes	0.0700389	0.0141721
MXRA5	Class.switched.memory.B.cells	-0.0330181	0.247992
MXRA5	CLP	-0.0630016	0.0273912
MXRA5	CMP	-0.0125036	0.66184
MXRA5	Endothelial.cells	0.0741177	0.00942882
MXRA5	Erythrocytes	-0.0237244	0.40656
MXRA5	Fibroblasts	0.0625164	0.0286058
MXRA5	Hepatocytes	-0.0279837	0.32757
MXRA5	HSC	0.0577599	0.0431716
MXRA5	iDC	0.00619699	0.828392
MXRA5	Keratinocytes	0.0423083	0.138728
MXRA5	ly.Endothelial.cells	0.0771524	0.00687769
MXRA5	Macrophages	-0.03049	0.286087
MXRA5	Macrophages.M1	-0.00945085	0.740958
MXRA5	Mast.cells	-0.0452397	0.113369
MXRA5	Megakaryocytes	0.0479615	0.093232
MXRA5	Melanocytes	-0.0433772	0.129018
MXRA5	Memory.B.cells	-0.00840374	0.768791
MXRA5	MEP	-0.061891	0.0302397
MXRA5	Mesangial.cells	0.063267	0.0267458
MXRA5	Monocytes	0.00256078	0.928627
MXRA5	MPP	-0.0300106	0.293735
MXRA5	MSC	0.029699	0.298778
MXRA5	mv.Endothelial.cells	0.0618996	0.0302166
MXRA5	Myocytes	0.00367704	0.89766
MXRA5	Neurons	0.0141218	0.621316
MXRA5	Neutrophils	-0.0155006	0.587667
MXRA5	NKT	0.00998868	0.72679
MXRA5	Osteoblast	-0.108571	0.00013957
MXRA5	pDC	-0.0610739	0.0324944
MXRA5	Pericytes	0.0938583	0.00100083
MXRA5	Plasma.cells	-0.0131754	0.644888
MXRA5	Preadipocytes	-0.0435366	0.127616
MXRA5	pro.B.cells	-0.0295313	0.301515
MXRA5	Sebocytes	0.051837	0.0696158
MXRA5	Smooth.muscle	-0.0594478	0.037412
MXRA5	Th1.cells	-0.0546048	0.0559502
MXRA5	Th2.cells	-0.0315885	0.269075
MXRA5	Tregs	-0.0400198	0.161395

## Sheet: OB_gene_cell_cor
gene	immune_cells	cor	p.value
F2R	aDC	-0.407245	0.00183916
F2R	CD4..Tem	-0.341759	0.00993901
F2R	CD8..naive.T.cells	0.0666031	0.625753
F2R	cDC	-0.340121	0.0103237
F2R	Chondrocytes	-0.182617	0.177942
F2R	CLP	0.497604	9.5443e-05
F2R	DC	-0.420313	0.00125887
F2R	Endothelial.cells	-0.125128	0.358162
F2R	Fibroblasts	-0.280217	0.0364593
F2R	Hepatocytes	-0.264221	0.0490941
F2R	iDC	-0.43069	0.000921489
F2R	Macrophages	-0.370843	0.00489863
F2R	Macrophages.M1	-0.411443	0.00163097
F2R	Macrophages.M2	-0.433249	0.000851961
F2R	Mast.cells	-0.164341	0.226155
F2R	Megakaryocytes	-0.227696	0.0914616
F2R	MEP	-0.284435	0.0336193
F2R	Monocytes	-0.311029	0.019636
F2R	MSC	0.280949	0.035953
F2R	mv.Endothelial.cells	-0.112083	0.41083
F2R	Myocytes	0.365766	0.00556829
F2R	Neurons	0.226408	0.0933591
F2R	NK.cells	0.211043	0.118448
F2R	NKT	0.310199	0.0199824
F2R	Pericytes	-0.198273	0.142959
F2R	Preadipocytes	-0.321923	0.0155413
F2R	Th2.cells	-0.267627	0.0461409
MXRA5	aDC	-0.380109	0.00385682
MXRA5	CD4..Tem	-0.148696	0.27407
MXRA5	CD8..naive.T.cells	0.00335814	0.980403
MXRA5	cDC	-0.344464	0.00933082
MXRA5	Chondrocytes	-0.228789	0.0898739
MXRA5	CLP	0.467467	0.000280738
MXRA5	DC	-0.464324	0.000312398
MXRA5	Endothelial.cells	-0.00362393	0.978853
MXRA5	Fibroblasts	-0.285238	0.0330997
MXRA5	Hepatocytes	-0.265854	0.0476591
MXRA5	iDC	-0.485373	0.000149681
MXRA5	Macrophages	-0.357272	0.00686904
MXRA5	Macrophages.M1	-0.345888	0.00902385
MXRA5	Macrophages.M2	-0.377811	0.00409505
MXRA5	Mast.cells	-0.291119	0.0294962
MXRA5	Megakaryocytes	-0.206281	0.127183
MXRA5	MEP	-0.357577	0.00681807
MXRA5	Monocytes	-0.251368	0.0616545
MXRA5	MSC	0.151275	0.265741
MXRA5	mv.Endothelial.cells	0.0225944	0.868717
MXRA5	Myocytes	0.280963	0.0359435
MXRA5	Neurons	0.181113	0.181603
MXRA5	NK.cells	0.185427	0.171246
MXRA5	NKT	0.247209	0.0662335
MXRA5	Pericytes	-0.158688	0.242748
MXRA5	Preadipocytes	-0.186691	0.168295
MXRA5	Th2.cells	-0.396852	0.00246014
