# Supplementary material for: F2R and MXRA5: the metabolic obesity-derived biomarkers for immunosuppression and poor survival in triple-negative breast cancer
Source: Discov Oncol. 2026 Apr 12;17:782. doi: 10.1007/s12672-026-04963-9 (PMC13201692; doi:10.1007/s12672-026-04963-9)
Supplement: Supplementary file 1 — Supplementary Material 1. [file 12672_2026_4963_MOESM1_ESM.zip › 12672_2026_4963_MOESM1_ESM/Supplementary Table 7.xlsx]

## Sheet: miRNAs
	miRNA	gene symbol
1	hsa-miR-4307	F2R
2	hsa-miR-1277-5p	F2R
3	hsa-miR-577	F2R
4	hsa-miR-4266	F2R
5	hsa-miR-3662	F2R
6	hsa-miR-590-3p	F2R
7	hsa-miR-9983-3p	F2R
8	hsa-miR-3680-3p	F2R
9	hsa-miR-129-5p	F2R
10	hsa-miR-587	F2R
11	hsa-miR-499b-5p	F2R
12	hsa-miR-335-3p	F2R
13	hsa-miR-29a-5p	F2R
14	hsa-miR-8485	F2R
15	hsa-miR-5190	F2R
16	hsa-miR-4729	F2R
17	hsa-miR-181b-2-3p	F2R
18	hsa-miR-4420	F2R
19	hsa-miR-181b-3p	F2R
20	hsa-miR-3184-3p	F2R
21	hsa-miR-4749-5p	F2R
22	hsa-miR-582-5p	F2R
23	hsa-miR-1304-3p	F2R
24	hsa-miR-494-3p	F2R
25	hsa-miR-1264	F2R
26	hsa-miR-4699-5p	F2R
27	hsa-miR-3201	F2R
28	hsa-miR-4477a	F2R
29	hsa-miR-5011-5p	MXRA5
30	hsa-miR-190a-3p	MXRA5
31	hsa-miR-335-3p	MXRA5
32	hsa-miR-1277-5p	MXRA5
33	hsa-miR-30c-1-3p	MXRA5
34	hsa-miR-6788-5p	MXRA5
35	hsa-miR-30c-2-3p	MXRA5
36	hsa-miR-509-3-5p	MXRA5
37	hsa-miR-509-5p	MXRA5
38	hsa-miR-4795-3p	MXRA5
39	hsa-miR-144-3p	MXRA5
40	hsa-miR-4418	MXRA5
41	hsa-miR-590-3p	MXRA5
42	hsa-miR-4680-3p	MXRA5
43	hsa-miR-887-5p	MXRA5
44	hsa-miR-4326	MXRA5
45	hsa-miR-30b-5p	MXRA5
46	hsa-miR-30a-5p	MXRA5
47	hsa-miR-30e-5p	MXRA5
48	hsa-miR-30c-5p	MXRA5
49	hsa-miR-30d-5p	MXRA5
50	hsa-miR-4775	MXRA5
51	hsa-miR-548aw	MXRA5
52	hsa-miR-6780b-5p	MXRA5
53	hsa-miR-4725-3p	MXRA5
54	hsa-miR-488-3p	MXRA5
55	hsa-let-7a-2-3p	MXRA5
56	hsa-let-7g-3p	MXRA5
57	hsa-miR-4306	MXRA5
58	hsa-miR-4274	MXRA5
59	hsa-miR-3686	MXRA5
60	hsa-miR-4271	MXRA5
61	hsa-miR-651-3p	MXRA5
62	hsa-miR-135a-5p	MXRA5
63	hsa-miR-135b-5p	MXRA5
64	hsa-miR-4644	MXRA5
65	hsa-miR-185-5p	MXRA5
66	hsa-miR-3163	MXRA5
