# Supplementary material for: F2R and MXRA5: the metabolic obesity-derived biomarkers for immunosuppression and poor survival in triple-negative breast cancer
Source: Discov Oncol. 2026 Apr 12;17:782. doi: 10.1007/s12672-026-04963-9 (PMC13201692; doi:10.1007/s12672-026-04963-9)
Supplement: Supplementary file 1 — Supplementary Material 1. [file 12672_2026_4963_MOESM1_ESM.zip › 12672_2026_4963_MOESM1_ESM/Supplementary Table 8.xlsx]

## Sheet: F2R
Browse peaks	No. of datasets	TF	Tissue	The peak close to TSS	The peak with strongest signal
Details	67	CTCF	Blood	Chr5,76716004,76716117,11.3,-39,pr,dataset-724	Chr5,76715821,76716402,95.9,-222,pr,dataset-4273
Details	46	SPI1	Muscle	Chr5,76716053,76716237,5.30,10,pr,dataset-3235	Chr5,76715241,76716531,14.8,-802,pr,dataset-3174
Details	21	BRD4	Breast	Chr5,76715991,76717299,15.5,-52,pr,dataset-4986	Chr5,76709009,76712398,201.,-703,pr,dataset-4979
Details	17	STAG1	Blood	Chr5,76715991,76716288,5.54,-52,pr,dataset-3361	Chr5,76715551,76716530,30.3,-492,pr,dataset-3362
Details	9	AR	Prostate	Chr5,76717484,76717846,34.1,1441,gb,dataset-3878	Chr5,76709816,76710300,169.,-622,pr,dataset-3878
Details	9	FOXA1	Prostate	Chr5,76717615,76717790,6.44,1572,gb,dataset-1331	Chr5,76724301,76724662,136.,8258,gb,dataset-4820
Details	7	MYC	Bone marrow	Chr5,76715977,76716477,15.8,-66,pr,dataset-2100	Chr5,76715977,76716477,15.8,-66,pr,dataset-2100
Details	7	EP300	Breast	Chr5,76715918,76716139,4.19,-125,pr,dataset-4984	Chr5,76709557,76710468,334.,-648,pr,dataset-4983
Details	7	SRF	Embryo	Chr5,76716044,76716128,6.39,1,pr,dataset-3351	Chr5,76715977,76716273,17.4,-66,pr,dataset-3348
Details	6	KDM5B	Breast	Chr5,76716021,76716177,5.60,-22,pr,dataset-1877	Chr5,76715917,76716545,28.2,-126,pr,dataset-1874
Details	6	FLI1	Mesenchymal	Chr5,76716093,76716723,4.78,50,pr,dataset-1234	Chr5,76713939,76714317,42.6,-210,pr,dataset-1237
Details	6	FOXA2	Skin	Chr5,76715974,76716474,7.64,-69,pr,dataset-5067	Chr5,76718600,76718830,15.5,2557,gb,dataset-5060
Details	5	ERG	Blood	Chr5,76716068,76716648,7.67,25,pr,dataset-991	Chr5,76714651,76714979,15.0,-139,pr,dataset-4500
Details	5	RUNX1	Blood	Chr5,76715991,76716652,6.63,-52,pr,dataset-2857	Chr5,76714655,76714807,18.3,-138,pr,dataset-2838
Details	5	RAD21	Breast	Chr5,76716035,76716166,5.71,-8,pr,dataset-2615	Chr5,76716013,76716187,14.8,-30,pr,dataset-2618
Details	4	CEBPB	Breast	Chr5,76717618,76717834,10.2,1575,gb,dataset-4973	Chr5,76709744,76710264,24.3,-629,pr,dataset-4971
Details	4	FOS	Breast	Chr5,76715784,76715912,6.96,-259,pr,dataset-1250	Chr5,76710900,76711334,22.9,-514,pr,dataset-1249
Details	4	POLR2A	Lung	Chr5,76715992,76716460,13.9,-51,pr,dataset-2506	Chr5,76715992,76716460,13.9,-51,pr,dataset-2506
Details	4	ETS1	Vein	Chr5,76716032,76716371,4.25,-11,pr,dataset-1156	Chr5,76718306,76718690,8.75,2263,gb,dataset-1154
Details	3	PAX5	Blood	Chr5,76716034,76716281,5.08,-9,pr,dataset-2399	Chr5,76732977,76733424,28.4,1693,gb,dataset-2399
Details	3	YY1	Blood	Chr5,76716017,76716345,4.58,-26,pr,dataset-3761	Chr5,76716000,76716132,7.97,-43,pr,dataset-3764
Details	3	E2F6	Bone marrow	Chr5,76715989,76716267,7.10,-54,pr,dataset-825	Chr5,76715974,76716419,18.6,-69,pr,dataset-820
Details	3	STAT3	Breast	Chr5,76711487,76711902,25.1,-455,pr,dataset-3405	Chr5,76710898,76711897,51.1,-514,pr,dataset-3401
Details	3	GTF2I	Foreskin	Chr5,76714853,76715310,8.72,-119,pr,dataset-1560	Chr5,76714853,76715310,8.72,-119,pr,dataset-1560
Details	3	JUN	Human aortic endothelial cell	Chr5,76715725,76715970,9.59,-318,pr,dataset-5051	Chr5,76715707,76716077,90.6,-336,pr,dataset-5044
Details	3	CREB1	Liver	Chr5,76716006,76716127,3.84,-37,pr,dataset-4390	Chr5,76716003,76716509,12.7,-40,pr,dataset-4388
Details	2	CBFB	Blood	Chr5,76716098,76716529,8.53,55,pr,dataset-333	Chr5,76715617,76716365,12.3,-426,pr,dataset-331
Details	2	CDK9	Blood	Chr5,76716069,76716236,4.55,26,pr,dataset-386	Chr5,76715882,76716406,4.68,-161,pr,dataset-387
Details	2	ELF1	Blood	Chr5,76715997,76716164,4.22,-46,pr,dataset-855	Chr5,76715927,76716396,12.6,-116,pr,dataset-863
Details	2	IRF4	Blood	Chr5,76721253,76721518,12.7,5210,gb,dataset-1778	Chr5,76732805,76733404,19.8,1676,gb,dataset-1778
Details	2	MAZ	Blood	Chr5,76715991,76716179,9.00,-52,pr,dataset-1987	Chr5,76715915,76716280,14.1,-128,pr,dataset-4615
Details	2	MYB	Blood	Chr5,76716021,76716307,9.47,-22,pr,dataset-2079	Chr5,76716021,76716307,9.47,-22,pr,dataset-2079
Details	2	SPIB	Blood	Chr5,76715437,76715847,14.5,-606,pr,dataset-3324	Chr5,76715437,76715847,14.5,-606,pr,dataset-3324
Details	2	TCF12	Blood	Chr5,76715988,76716442,6.47,-55,pr,dataset-3525	Chr5,76732880,76733403,29.6,1683,gb,dataset-3525
Details	2	TCF3	Blood	Chr5,76716382,76716732,18.7,339,pr,dataset-3544	Chr5,76716382,76716732,18.7,339,pr,dataset-3544
Details	2	MAX	Bone marrow	Chr5,76715972,76716722,5.96,-71,pr,dataset-1961	Chr5,76716875,76717109,20.8,832,gb,dataset-1968
Details	2	PHF8	Bone marrow	Chr5,76715699,76716691,45.9,-344,pr,dataset-2446	Chr5,76715699,76716688,48.1,-344,pr,dataset-2440
Details	2	JUND	Brain	Chr5,76715740,76715901,6.67,-303,pr,dataset-1835	Chr5,76710985,76711229,9.52,-505,pr,dataset-1835
Details	2	TFAP2C	Breast	Chr5,76716011,76716311,5.70,-32,pr,dataset-3596	Chr5,76715976,76716459,6.60,-67,pr,dataset-3599
Details	2	KDM4A	Embryo	Chr5,76715042,76717020,23.4,-100,pr,dataset-1862	Chr5,76715042,76717020,23.9,-100,pr,dataset-1861
Details	2	TAF1	Embryo	Chr5,76716023,76716433,12.0,-20,pr,dataset-3478	Chr5,76715800,76716747,16.7,-243,pr,dataset-3468
Details	2	HNF4A	Liver	Chr5,76716039,76716230,5.51,-4,pr,dataset-1648	Chr5,76716004,76716226,9.52,-39,pr,dataset-1665
Details	2	GABPA	Mesenchymal	Chr5,76714641,76714999,4.86,-140,pr,dataset-1438	Chr5,76714639,76714953,8.01,-140,pr,dataset-1437
Details	2	EWSR1	Mesenchymal	Chr5,76714648,76715447,11.8,-139,pr,dataset-1570	Chr5,76713764,76714327,34.1,-227,pr,dataset-1570
Details	2	MYOD1	Myotube	Chr5,76706576,76706683,6.89,-946,pr,dataset-2176	Chr5,76706505,76706707,13.3,-953,pr,dataset-2174
Details	2	TP73	Skin	Chr5,76712031,76712229,5.02,-401,pr,dataset-3667	Chr5,76711534,76711854,27.4,-450,pr,dataset-3667
Details	2	BCL6	Tonsil	Chr5,76716020,76716224,3.71,-23,pr,dataset-225	Chr5,76716020,76716224,3.71,-23,pr,dataset-225
Details	1	ATF2	Blood	Chr5,76711035,76711285,5.66,-500,pr,dataset-179	Chr5,76711035,76711285,5.66,-500,pr,dataset-179
Details	1	BATF	Blood	Chr5,76711013,76711276,15.3,-503,pr,dataset-206	Chr5,76732802,76733460,33.8,1675,gb,dataset-206
Details	1	BCL11A	Blood	Chr5,76716042,76716169,4.32,-1,pr,dataset-209	Chr5,76732981,76733418,25.5,1693,gb,dataset-209
Details	1	FOXM1	Blood	Chr5,76711043,76711274,6.87,-500,pr,dataset-1381	Chr5,76711043,76711274,6.87,-500,pr,dataset-1381
Details	1	GATA2	Blood	Chr5,76715834,76716436,12.0,-209,pr,dataset-1465	Chr5,76715834,76716436,12.0,-209,pr,dataset-1465
Details	1	HDAC1	Blood	Chr5,76716880,76717108,4.14,837,gb,dataset-4505	Chr5,76716880,76717108,4.14,837,gb,dataset-4505
Details	1	HDAC2	Blood	Chr5,76716319,76716526,7.30,276,pr,dataset-4506	Chr5,76716319,76716526,7.30,276,pr,dataset-4506
Details	1	MED1	Blood	Chr5,76715902,76716350,7.08,-141,pr,dataset-2003	Chr5,76715902,76716350,7.08,-141,pr,dataset-2003
Details	1	MEF2A	Blood	Chr5,76711077,76711346,11.6,-496,pr,dataset-2030	Chr5,76711077,76711346,11.6,-496,pr,dataset-2030
Details	1	MTA3	Blood	Chr5,76711016,76711279,4.25,-502,pr,dataset-2060	Chr5,76721155,76721484,4.26,5112,gb,dataset-2060
Details	1	MYH11	Blood	Chr5,76715901,76716418,11.6,-142,pr,dataset-2171	Chr5,76715901,76716418,11.6,-142,pr,dataset-2171
Details	1	NFIC	Blood	Chr5,76711535,76711708,3.68,-450,pr,dataset-2241	Chr5,76710930,76711367,10.8,-511,pr,dataset-2241
Details	1	RUNX3	Blood	Chr5,76710984,76711780,11.6,-505,pr,dataset-2864	Chr5,76710984,76711780,11.6,-505,pr,dataset-2864
Details	1	SP1	Blood	Chr5,76715545,76715696,4.08,-498,pr,dataset-3057	Chr5,76721286,76721532,24.8,5243,gb,dataset-3057
Details	1	STAT5B	Blood	Chr5,76714689,76714908,10.2,-135,pr,dataset-3434	Chr5,76714689,76714908,10.2,-135,pr,dataset-3434
Details	1	TCF7L2	Blood	Chr5,76714615,76714817,4.13,-142,pr,dataset-3564	Chr5,76714615,76714817,4.13,-142,pr,dataset-3564
Details	1	ZEB1	Blood	Chr5,76716024,76716296,6.05,-19,pr,dataset-3801	Chr5,76715312,76715486,6.93,-731,pr,dataset-3801
Details	1	NOTCH1	Blood,bone,marrow	Chr5,76716026,76716164,3.77,-17,pr,dataset-2285	Chr5,76716026,76716164,3.77,-17,pr,dataset-2285
Details	1	TP53	Bone	Chr5,76712097,76712467,4.98,-394,pr,dataset-3628	Chr5,76710894,76711892,55.0,-514,pr,dataset-3628
Details	1	BHLHE40	Bone marrow	Chr5,76716029,76716284,5.04,-14,pr,dataset-233	Chr5,76716444,76716616,9.17,401,pr,dataset-233
Details	1	CTCFL	Bone marrow	Chr5,76715940,76716208,28.3,-103,pr,dataset-777	Chr5,76715940,76716208,28.3,-103,pr,dataset-777
Details	1	E2F4	Bone marrow	Chr5,76716002,76716357,10.3,-41,pr,dataset-810	Chr5,76716002,76716357,10.3,-41,pr,dataset-810
Details	1	GATA1	Bone marrow	Chr5,76716133,76717019,7.47,90,pr,dataset-1454	Chr5,76716133,76717019,7.47,90,pr,dataset-1454
Details	1	KMT2A	Bone marrow	Chr5,76716190,76716503,7.70,147,pr,dataset-1906	Chr5,76716190,76716503,7.70,147,pr,dataset-1906
Details	1	RBBP5	Bone marrow	Chr5,76715969,76716698,22.9,-74,pr,dataset-2660	Chr5,76715969,76716698,22.9,-74,pr,dataset-2660
Details	1	SMC3	Bone marrow	Chr5,76715972,76716157,10.6,-71,pr,dataset-3008	Chr5,76715972,76716157,10.6,-71,pr,dataset-3008
Details	1	SUZ12	Bone marrow	Chr5,76715547,76715871,3.26,-496,pr,dataset-3461	Chr5,76714797,76715250,4.94,-124,pr,dataset-3461
Details	1	UBTF	Bone marrow	Chr5,76716213,76716394,7.35,170,pr,dataset-3702	Chr5,76716213,76716394,7.35,170,pr,dataset-3702
Details	1	ZBTB7A	Bone marrow	Chr5,76715659,76716737,25.1,-384,pr,dataset-3796	Chr5,76715659,76716737,25.1,-384,pr,dataset-3796
Details	1	ZNF143	Bone marrow	Chr5,76716015,76716165,9.48,-28,pr,dataset-3814	Chr5,76716015,76716165,9.48,-28,pr,dataset-3814
Details	1	ZNF263	Bone marrow	Chr5,76716127,76716534,4.91,84,pr,dataset-3832	Chr5,76715209,76715491,6.20,-834,pr,dataset-3832
Details	1	ZNF384	Bone marrow	Chr5,76715983,76716160,6.07,-60,pr,dataset-3852	Chr5,76717339,76717582,6.32,1296,gb,dataset-3852
Details	1	CREBBP	Brain	Chr5,76718598,76718787,4.07,2555,gb,dataset-492	Chr5,76709843,76710052,6.88,-620,pr,dataset-492
Details	1	FOSL2	Brain	Chr5,76715764,76715963,8.31,-279,pr,dataset-1270	Chr5,76710992,76711209,8.94,-505,pr,dataset-1270
Details	1	GATA3	Brain	Chr5,76715749,76715952,2.69,-294,pr,dataset-1479	Chr5,76709770,76710167,18.7,-627,pr,dataset-1479
Details	1	PBX3	Brain	Chr5,76715763,76716128,4.89,-280,pr,dataset-2415	Chr5,76709819,76710235,15.0,-622,pr,dataset-2415
Details	1	REST	Brain	Chr5,76715553,76716426,8.73,-490,pr,dataset-2762	Chr5,76715553,76716426,8.73,-490,pr,dataset-2762
Details	1	SIN3A	Brain	Chr5,76715680,76716473,12.2,-363,pr,dataset-2907	Chr5,76716834,76717182,12.3,791,gb,dataset-2907
Details	1	TEAD4	Brain	Chr5,76715782,76716067,4.07,-261,pr,dataset-3577	Chr5,76709851,76710161,11.5,-619,pr,dataset-3577
Details	1	USF1	Brain	Chr5,76720308,76720467,10.5,4265,gb,dataset-3710	Chr5,76708428,76708633,13.9,-761,pr,dataset-3710
Details	1	NR2F2	Breast	Chr5,76716092,76716326,7.17,49,pr,dataset-2311	Chr5,76716092,76716326,7.17,49,pr,dataset-2311
Details	1	PGR	Breast	Chr5,76711530,76711781,4.30,-451,pr,dataset-2429	Chr5,76709982,76710211,5.19,-606,pr,dataset-2429
Details	1	JMJD6	Cervix	Chr5,76715962,76716237,3.94,-81,pr,dataset-1801	Chr5,76715962,76716237,3.94,-81,pr,dataset-1801
Details	1	GMEB2	Colon	Chr5,76715991,76716303,5.88,-52,pr,dataset-1543	Chr5,76715991,76716303,5.88,-52,pr,dataset-1543
Details	1	KLF5	Colon	Chr5,76715646,76715759,7.31,-397,pr,dataset-1892	Chr5,76715646,76715759,7.31,-397,pr,dataset-1892
Details	1	MED12	Colon	Chr5,76716094,76716654,7.28,51,pr,dataset-2026	Chr5,76716094,76716654,7.28,51,pr,dataset-2026
Details	1	MYBL2	Colon	Chr5,76716208,76716549,6.31,165,pr,dataset-2082	Chr5,76716208,76716549,6.31,165,pr,dataset-2082
Details	1	SMC1A	Colon	Chr5,76715801,76716705,19.7,-242,pr,dataset-3004	Chr5,76715801,76716705,19.7,-242,pr,dataset-3004
Details	1	SOX2	Colon	Chr5,76716058,76716680,5.22,15,pr,dataset-3033	Chr5,76716058,76716680,5.22,15,pr,dataset-3033
Details	1	TAF3	Colon	Chr5,76716032,76716492,12.1,-11,pr,dataset-3480	Chr5,76716032,76716492,12.1,-11,pr,dataset-3480
Details	1	CTBP2	Embryo	Chr5,76716185,76717165,5.72,142,pr,dataset-500	Chr5,76716185,76717165,5.72,142,pr,dataset-500
Details	1	FOXP1	Embryo	Chr5,76715901,76716175,8.62,-142,pr,dataset-1400	Chr5,76715901,76716175,8.62,-142,pr,dataset-1400
Details	1	SP4	Embryo	Chr5,76716021,76716164,3.93,-22,pr,dataset-3078	Chr5,76716021,76716164,3.93,-22,pr,dataset-3078
Details	1	LHX2	Epithelium	Chr5,76709775,76710124,33.9,-626,pr,dataset-1917	Chr5,76709775,76710124,33.9,-626,pr,dataset-1917
Details	1	TP63	Epithelium	Chr5,76711544,76711807,15.1,-449,pr,dataset-3662	Chr5,76711544,76711807,15.1,-449,pr,dataset-3662
Details	1	PCGF2	Foreskin	Chr5,76715460,76715711,4.61,-583,pr,dataset-2420	Chr5,76707046,76708635,6.76,-899,pr,dataset-2420
Details	1	RCOR1	Foreskin	Chr5,76710721,76711240,5.57,-532,pr,dataset-2690	Chr5,76723262,76723495,5.70,7219,gb,dataset-2690
Details	1	WDR5	Keratinocyte	Chr5,76716018,76716643,2.72,-25,pr,dataset-3735	Chr5,76714993,76715318,2.87,-105,pr,dataset-3735
Details	1	BMI1	Kidney	Chr5,76716590,76716873,3.82,547,gb,dataset-240	Chr5,76716590,76716873,3.82,547,gb,dataset-240
Details	1	BRD2	Kidney	Chr5,76715398,76717257,12.9,-645,pr,dataset-253	Chr5,76715398,76717257,12.9,-645,pr,dataset-253
Details	1	RNF2	Kidney	Chr5,76716138,76716853,4.83,95,pr,dataset-2822	Chr5,76716138,76716853,4.83,95,pr,dataset-2822
Details	1	EED	Liver	Chr5,76715000,76715202,3.88,-104,pr,dataset-837	Chr5,76715000,76715202,3.88,-104,pr,dataset-837
Details	1	MAFK	Liver	Chr5,76719952,76720125,11.9,3909,gb,dataset-1949	Chr5,76719952,76720125,11.9,3909,gb,dataset-1949
Details	1	NFE2	Liver	Chr5,76715962,76716306,6.73,-81,pr,dataset-2227	Chr5,76715962,76716306,6.73,-81,pr,dataset-2227
Details	1	CHD1	Lung	Chr5,76716020,76716369,4.53,-23,pr,dataset-452	Chr5,76716020,76716369,4.53,-23,pr,dataset-452
Details	1	LMNB1	Lung	Chr5,76716157,76717030,3.96,114,pr,dataset-1931	Chr5,76724145,76724444,4.32,8102,gb,dataset-1931
Details	1	SUMO2	Lung	Chr5,76715314,76715650,3.69,-729,pr,dataset-3443	Chr5,76714901,76715232,6.24,-114,pr,dataset-3443
Details	1	KDM4C	Oesophagus	Chr5,76715535,76717117,31.6,-508,pr,dataset-1863	Chr5,76715535,76717117,31.6,-508,pr,dataset-1863
Details	1	DDX5	Other	Chr5,76713770,76714036,2.91,-227,pr,dataset-790	Chr5,76706352,76706588,4.04,-969,pr,dataset-790
Details	1	DUX4	Other	Chr5,76709232,76709411,4.92,-681,pr,dataset-799	Chr5,76729759,76729897,5.70,1371,gb,dataset-799
Details	1	KLF9	Other	Chr5,76715766,76717152,16.5,-277,pr,dataset-1904	Chr5,76715766,76717152,16.5,-277,pr,dataset-1904
Details	1	KLF4	Pancreatic Ductal	Chr5,76716513,76717216,3.23,470,pr,dataset-4207	Chr5,76716513,76717216,3.23,470,pr,dataset-4207
Details	1	CBX8	Prostate	Chr5,76715057,76716727,10.7,-986,pr,dataset-351	Chr5,76715057,76716727,10.7,-986,pr,dataset-351

## Sheet: MXRA5
Browse peaks	No. of datasets	TF	Tissue	The peak close to TSS	The peak with strongest signal
Details	45	SPI1	Muscle	ChrX,3346391,3346632,4.15,9,pr,dataset-3182	ChrX,3345160,3346222,15.7,419,pr,dataset-3161
Details	38	ESR1	Breast	ChrX,3346474,3346740,8.12,-99,pr,dataset-5302	ChrX,3345244,3346003,54.3,638,gb,dataset-5292
Details	26	FOXA1	Breast	ChrX,3344687,3344845,4.37,1796,gb,dataset-1338	ChrX,3348255,3348681,80.4,-204,pr,dataset-4408
Details	5	TFAP2C	Breast	ChrX,3346394,3346671,7.03,-30,pr,dataset-3599	ChrX,3345252,3345807,9.21,834,gb,dataset-3599
Details	3	GRHL2	Bronchial	ChrX,3348254,3348524,17.9,-188,pr,dataset-1550	ChrX,3348254,3348524,17.9,-188,pr,dataset-1550
Details	2	E2F1	Breast	ChrX,3345001,3346013,26.4,628,gb,dataset-1573	ChrX,3345001,3346013,26.4,628,gb,dataset-1573
Details	2	KDM5B	Breast	ChrX,3345934,3346076,4.80,565,gb,dataset-1873	ChrX,3348265,3348714,11.7,-207,pr,dataset-1873
Details	2	NR2F2	Breast	ChrX,3345741,3345924,5.00,717,gb,dataset-2308	ChrX,3345133,3345908,16.0,733,gb,dataset-2311
Details	2	RARA	Breast	ChrX,3345325,3345805,6.87,836,gb,dataset-2632	ChrX,3345325,3345805,6.87,836,gb,dataset-2632
Details	2	FOXA2	Embryo	ChrX,3346690,3347224,5.32,-583,pr,dataset-1358	ChrX,3346690,3347224,5.32,-583,pr,dataset-1358
Details	2	POLR2A	Embryo	ChrX,3346077,3346365,4.05,276,pr,dataset-2541	ChrX,3346460,3347192,6.07,-551,pr,dataset-2541
Details	1	CBFB	Blood	ChrX,3345339,3345773,6.58,868,gb,dataset-333	ChrX,3345339,3345773,6.58,868,gb,dataset-333
Details	1	ERG	Blood	ChrX,3346452,3346811,7.28,-170,pr,dataset-990	ChrX,3317116,3317385,12.2,2925,gb,dataset-990
Details	1	MYH11	Blood	ChrX,3345332,3345546,6.54,1095,gb,dataset-2171	ChrX,3345332,3345546,6.54,1095,gb,dataset-2171
Details	1	CTCF	Brain	ChrX,3345253,3345370,4.65,1271,gb,dataset-555	ChrX,3345253,3345370,4.65,1271,gb,dataset-555
Details	1	NFIC	Brain	ChrX,3345726,3345895,6.13,746,gb,dataset-2242	ChrX,3345263,3345570,7.56,1071,gb,dataset-2242
Details	1	REST	Brain	ChrX,3345353,3345496,4.86,1145,gb,dataset-2762	ChrX,3343647,3343901,30.9,2740,gb,dataset-2762
Details	1	TAF1	Brain	ChrX,3345377,3345515,5.39,1126,gb,dataset-3475	ChrX,3345377,3345515,5.39,1126,gb,dataset-3475
Details	1	ARNT	Breast	ChrX,3347111,3347258,5.14,-617,pr,dataset-155	ChrX,3317159,3317349,8.51,2929,gb,dataset-155
Details	1	EP300	Breast	ChrX,3345317,3345615,8.32,1026,gb,dataset-945	ChrX,3345317,3345615,8.32,1026,gb,dataset-945
Details	1	HIF1A	Breast	ChrX,3347081,3347248,4.71,-607,pr,dataset-1634	ChrX,3317143,3317360,12.3,2928,gb,dataset-1634
Details	1	MED1	Breast	ChrX,3345321,3345498,5.29,1143,gb,dataset-2016	ChrX,3345321,3345498,5.29,1143,gb,dataset-2016
Details	1	RARG	Breast	ChrX,3345351,3345591,7.68,1050,gb,dataset-2642	ChrX,3345351,3345591,7.68,1050,gb,dataset-2642
Details	1	TFAP2A	Breast	ChrX,3348287,3348574,5.97,-193,pr,dataset-3591	ChrX,3348287,3348574,5.97,-193,pr,dataset-3591
Details	1	SP1	Colon	ChrX,3346999,3347287,4.98,-646,pr,dataset-3066	ChrX,3345453,3345757,5.02,884,gb,dataset-3066
Details	1	FOXP1	Embryo	ChrX,3347036,3347233,3.01,-592,pr,dataset-1400	ChrX,3345344,3345476,4.06,1165,gb,dataset-1400
Details	1	KDM4A	Embryo	ChrX,3345554,3346251,8.70,390,pr,dataset-1862	ChrX,3346773,3347464,11.4,-823,pr,dataset-1862
Details	1	OTX2	Embryo	ChrX,3345401,3345708,7.24,933,gb,dataset-2377	ChrX,3345401,3345708,7.24,933,gb,dataset-2377
Details	1	SUZ12	Embryo	ChrX,3345558,3345818,7.25,823,gb,dataset-3453	ChrX,3345558,3345818,7.25,823,gb,dataset-3453
Details	1	TBP	Embryo	ChrX,3346992,3347173,6.10,-532,pr,dataset-3519	ChrX,3346992,3347173,6.10,-532,pr,dataset-3519
Details	1	TP63	Epithelium	ChrX,3345241,3345462,5.11,1179,gb,dataset-3662	ChrX,3345241,3345462,5.11,1179,gb,dataset-3662
Details	1	GTF2I	Foreskin	ChrX,3347060,3347363,6.31,-722,pr,dataset-1557	ChrX,3345379,3345789,9.02,852,gb,dataset-1557
Details	1	RCOR1	Foreskin	ChrX,3348317,3348774,6.78,-213,pr,dataset-2690	ChrX,3348317,3348774,6.78,-213,pr,dataset-2690
Details	1	SMAD3	Liver	ChrX,3345337,3345955,8.15,686,gb,dataset-2970	ChrX,3345337,3345955,8.15,686,gb,dataset-2970
Details	1	CEBPB	Lung	ChrX,3349850,3350069,18.0,-342,pr,dataset-423	ChrX,3349850,3350069,18.0,-342,pr,dataset-423
Details	1	LMNB1	Lung	ChrX,3345782,3346194,2.56,447,pr,dataset-1931	ChrX,3344822,3345141,4.55,1500,gb,dataset-1931
Details	1	RB1	Lung	ChrX,3345339,3345557,4.46,1084,gb,dataset-2654	ChrX,3345339,3345557,4.46,1084,gb,dataset-2654
Details	1	BRD4	Nervous system	ChrX,3330113,3330443,7.12,1619,gb,dataset-293	ChrX,3320012,3323919,17.0,2272,gb,dataset-293
Details	1	KDM4C	Oesophagus	ChrX,3346494,3347009,7.96,-368,pr,dataset-1863	ChrX,3345345,3345796,13.4,845,gb,dataset-1863
Details	1	DDX5	Other	ChrX,3344758,3345194,4.53,1447,gb,dataset-790	ChrX,3333008,3333429,5.33,1321,gb,dataset-790
Details	1	DUX4	Other	ChrX,3342834,3343062,8.52,3579,gb,dataset-799	ChrX,3312801,3313078,15.5,3356,gb,dataset-799
Details	1	NRIP1	Other	ChrX,3345627,3345894,7.96,747,gb,dataset-2369	ChrX,3345292,3345531,9.87,1110,gb,dataset-2369
Details	1	YY1	Uterus	ChrX,3346982,3347214,4.68,-573,pr,dataset-3769	ChrX,3345288,3345507,5.33,1134,gb,dataset-3769
Details	1	ZBTB7A	Uterus	ChrX,3346633,3347103,4.60,-462,pr,dataset-3798	ChrX,3345369,3345973,8.46,668,gb,dataset-3798
