# Supplementary material for: F2R and MXRA5: the metabolic obesity-derived biomarkers for immunosuppression and poor survival in triple-negative breast cancer
Source: Discov Oncol. 2026 Apr 12;17:782. doi: 10.1007/s12672-026-04963-9 (PMC13201692; doi:10.1007/s12672-026-04963-9)
Supplement: Supplementary file 1 — Supplementary Material 1. [file 12672_2026_4963_MOESM1_ESM.zip › 12672_2026_4963_MOESM1_ESM/Supplementary Table 9.xlsx]

## Sheet: BRCA_gene_ic50_cor
gene	IC50	cor	p.value
F2R	AZD8055	-0.338548	3.00938e-31
F2R	Cytarabine	-0.932724	0
F2R	MS.275	-0.103265	0.000559691
F2R	Vorinostat	0.308836	5.04309e-26
F2R	BMS.754807	-0.959263	0
MXRA5	AZD8055	0.467581	1.54517e-61
MXRA5	Cytarabine	-0.330192	1.0162e-29
MXRA5	MS.275	0.670151	5.21134e-146
MXRA5	Vorinostat	0.924682	0
MXRA5	BMS.754807	-0.81208	3.78965e-262
